# Supplementary material for: Population structures of the water-borne plant pathogen Phytopythium helicoides reveal its possible origins and transmission modes in Japan
Source: PLoS One. 2018 Dec 26;13(12):e0209667. doi: 10.1371/journal.pone.0209667 (PMC6306214; doi:10.1371/journal.pone.0209667)
Supplement: S1 Table — (XLSX) [file pone.0209667.s001.xlsx]

## Sheet: Sheet1
S1 Table. Isolates of Pythopythium helicoides used in this study
Number	Isolates	Origin	Farm	Host	Sexuality	Year	Geographic Coordinates
1	1410CU15	Aichi	-	water sludge	Sexual	2014	34° 40′ 7.5″ N, 137° 15′ 51.2″ E
2	Ai12022H1	Aichi	HR	Miniature rose soil	Sexual	2013	34° 40′ 7.5″ N, 137° 15′ 51.2″ E
3	Ai130213H2	Aichi	HR	Miniature rose soil	Sexual	2013	34° 40′ 7.5″ N, 137° 15′ 51.2″ E
4	Ai130223H1	Aichi	HR	Miniature rose soil	Sexual	2013	34° 40′ 7.5″ N, 137° 15′ 51.2″ E
5	Ai130417H2	Aichi	HR	Miniature rose	Sexual	2013	34° 40′ 7.5″ N, 137° 15′ 51.2″ E
6	GUCC 5066a	Aichi	AK	Cutting Rose	Asexual	2000	34° 40′ 7.5″ N, 137° 15′ 51.2″ E
7	GUCC 5067a	Aichi	AK	Cutting Rose	Asexual	2000	34° 40′ 7.5″ N, 137° 15′ 51.2″ E
8	GUCC 5068a	Aichi	AK	Cutting Rose	Asexual	2000	34° 40′ 7.5″ N, 137° 15′ 51.2″ E
9	GUCC 5069a	Aichi	AK	Cutting Rose	Asexual	2000	34° 40′ 7.5″ N, 137° 15′ 51.2″ E
10	GUCC 5148	Aichi	TH	Cutting Rose	Sexual	2008	34° 40′ 7.5″ N, 137° 15′ 51.2″ E
11	GUCC 5151	Aichi	TH	Water	Sexual	2008	34° 40′ 7.5″ N, 137° 15′ 51.2″ E
12	GUCC 5167	Aichi	TH	Cutting Rose	Sexual	2008	34° 40′ 7.5″ N, 137° 15′ 51.2″ E
13	GUCC 5168	Aichi	TH	Cutting Rose	Sexual	2008	34° 40′ 7.5″ N, 137° 15′ 51.2″ E
14	GUCC 5169	Aichi	TH	Cutting Rose	Sexual	2008	34° 40′ 7.5″ N, 137° 15′ 51.2″ E
15	GUCC 5170	Aichi	TH	Water	Sexual	2008	34° 40′ 7.5″ N, 137° 15′ 51.2″ E
16	GUCC 5208	Aichi	KZ	Poinsettia	Sexual	2011	35° 10′ 48.6″ N, 136° 54′ 23.1″ E
17	GUCC 5209	Aichi	KZ	Poinsettia	Sexual	2011	35° 10′ 48.6″ N, 136° 54′ 23.1″ E
18	GUCC 5210	Aichi	KZ	Poinsettia	Sexual	2011	35° 10′ 48.6″ N, 136° 54′ 23.1″ E
19	GUCC 5211	Aichi	TY	Poinsettia	Sexual	2011	35° 10′ 48.6″ N, 136° 54′ 23.1″ E
20	GUCC 5212	Aichi	HR	Poinsettia	Sexual	2012	35° 10′ 48.6″ N, 136° 54′ 23.1″ E
21	GUCC 5213	Aichi	TY	Poinsettia	Sexual	2012	35° 10′ 48.6″ N, 136° 54′ 23.1″ E
22	GUCC 5214	Aichi	TY	Poinsettia	Sexual	2012	35° 10′ 48.6″ N, 136° 54′ 23.1″ E
23	GUCC 5215	Aichi	TY	Poinsettia	Sexual	2012	35° 10′ 48.6″ N, 136° 54′ 23.1″ E
24	GUCC 5216	Aichi	TY	Poinsettia	Sexual	2012	35° 10′ 48.6″ N, 136° 54′ 23.1″ E
25	GUCC 5217	Aichi	TY	Poinsettia	Sexual	2012	35° 10′ 48.6″ N, 136° 54′ 23.1″ E
26	GUCC 5218	Aichi	TY	Poinsettia	Sexual	2012	35° 10′ 48.6″ N, 136° 54′ 23.1″ E
27	GUCC 5219	Aichi	TY	Poinsettia	Sexual	2012	35° 10′ 48.6″ N, 136° 54′ 23.1″ E
28	GUCC 5220	Aichi	TY	Poinsettia	Sexual	2012	35° 10′ 48.6″ N, 136° 54′ 23.1″ E
29	GUCC 5221	Aichi	TY	Poinsettia	Sexual	2012	35° 10′ 48.6″ N, 136° 54′ 23.1″ E
30	GUCC 5222	Aichi	TY	Poinsettia	Sexual	2012	35° 10′ 48.6″ N, 136° 54′ 23.1″ E
31	GUCC 5223	Aichi	TY	Poinsettia	Sexual	2012	35° 10′ 48.6″ N, 136° 54′ 23.1″ E
32	GUCC 5224	Aichi	TY	Poinsettia	Sexual	2012	35° 10′ 48.6″ N, 136° 54′ 23.1″ E
33	GUCC 5225	Aichi	TY	Poinsettia	Sexual	2012	35° 10′ 48.6″ N, 136° 54′ 23.1″ E
34	GUCC 5226	Aichi	TY	Poinsettia	Sexual	2012	35° 10′ 48.6″ N, 136° 54′ 23.1″ E
35	GUCC 5227	Aichi	TY	Poinsettia	Sexual	2012	35° 10′ 48.6″ N, 136° 54′ 23.1″ E
36	GUCC 5228	Aichi	TY	Poinsettia	Sexual	2012	35° 10′ 48.6″ N, 136° 54′ 23.1″ E
37	GUCC 5229	Aichi	TY	Poinsettia	Sexual	2012	35° 10′ 48.6″ N, 136° 54′ 23.1″ E
38	GUCC 5230	Aichi	TY	Poinsettia	Sexual	2012	35° 10′ 48.6″ N, 136° 54′ 23.1″ E
39	GUCC 5231	Aichi	TY	Poinsettia	Sexual	2012	35° 10′ 48.6″ N, 136° 54′ 23.1″ E
40	GUCC 5232	Aichi	TY	Poinsettia	Sexual	2012	35° 10′ 48.6″ N, 136° 54′ 23.1″ E
41	GUCC 5233	Aichi	TY	Poinsettia	Sexual	2012	35° 10′ 48.6″ N, 136° 54′ 23.1″ E
42	GUCC 5234	Aichi	TY	Poinsettia	Sexual	2012	35° 10′ 48.6″ N, 136° 54′ 23.1″ E
43	GUCC 5235	Aichi	TY	Poinsettia	Sexual	2012	35° 10′ 48.6″ N, 136° 54′ 23.1″ E
44	GUCC 5236	Aichi	TY	Poinsettia	Sexual	2012	35° 10′ 48.6″ N, 136° 54′ 23.1″ E
45	GUCC 5237	Aichi	TY	Poinsettia	Sexual	2012	35° 10′ 48.6″ N, 136° 54′ 23.1″ E
46	GUCC 5238	Aichi	TY	Poinsettia	Sexual	2012	35° 10′ 48.6″ N, 136° 54′ 23.1″ E
47	GUCC 5239	Aichi	TY	Poinsettia	Sexual	2012	35° 10′ 48.6″ N, 136° 54′ 23.1″ E
48	GUCC 5240	Aichi	TY	Poinsettia	Sexual	2012	35° 10′ 48.6″ N, 136° 54′ 23.1″ E
49	GUCC 5241	Aichi	TY	Poinsettia	Sexual	2012	35° 10′ 48.6″ N, 136° 54′ 23.1″ E
50	GUCC 5242	Aichi	TY	Poinsettia	Sexual	2012	35° 10′ 48.6″ N, 136° 54′ 23.1″ E
51	GUCC 5243	Aichi	TY	Poinsettia	Sexual	2012	35° 10′ 48.6″ N, 136° 54′ 23.1″ E
52	GUCC 5244	Aichi	TY	Poinsettia	Sexual	2012	35° 10′ 48.6″ N, 136° 54′ 23.1″ E
53	GUCC 5245	Aichi	TY	Poinsettia	Sexual	2012	35° 10′ 48.6″ N, 136° 54′ 23.1″ E
54	GUCC 5246	Aichi	TY	Poinsettia	Sexual	2012	35° 10′ 48.6″ N, 136° 54′ 23.1″ E
55	GUCC 5247	Aichi	TY	Poinsettia	Sexual	2012	35° 10′ 48.6″ N, 136° 54′ 23.1″ E
56	GUCC 5248	Aichi	TY	Poinsettia	Sexual	2012	35° 10′ 48.6″ N, 136° 54′ 23.1″ E
57	GUCC 5249	Aichi	TY	Poinsettia	Sexual	2012	35° 10′ 48.6″ N, 136° 54′ 23.1″ E
58	GUCC 5250	Aichi	TY	Poinsettia	Sexual	2013	35° 10′ 48.6″ N, 136° 54′ 23.1″ E
59	GUCC 5251	Aichi	TY	Poinsettia	Sexual	2013	35° 10′ 48.6″ N, 136° 54′ 23.1″ E
60	GUCC 5252	Aichi	TY	Poinsettia	Sexual	2013	35° 10′ 48.6″ N, 136° 54′ 23.1″ E
61	GUCC 5253	Aichi	TY	Poinsettia	Sexual	2013	35° 10′ 48.6″ N, 136° 54′ 23.1″ E
62	GUCC 5254	Aichi	TY	Poinsettia	Sexual	2013	35° 10′ 48.6″ N, 136° 54′ 23.1″ E
63	GUCC 5255	Aichi	TY	Poinsettia	Sexual	2013	35° 10′ 48.6″ N, 136° 54′ 23.1″ E
64	GUCC 5256	Aichi	TY	Poinsettia	Sexual	2013	35° 10′ 48.6″ N, 136° 54′ 23.1″ E
65	k8b16-120	Aichi	-	drain water	Sexual	2008	35° 10′ 48.6″ N, 136° 54′ 23.1″ E
66	K9b16-102	Aichi	-	irrigation water	Sexual	2008	35° 10′ 48.6″ N, 136° 54′ 23.1″ E
67	K9b16-132	Aichi	-		Sexual	na	35° 10′ 48.6″ N, 136° 54′ 23.1″ E
68	K9b18-105	Aichi	-	irrigation water	Sexual	2008	35° 10′ 48.6″ N, 136° 54′ 23.1″ E
69	K9b18-116	Aichi	-		Sexual	na	35° 10′ 48.6″ N, 136° 54′ 23.1″ E
70	K9b18-98	Aichi	-	irrigation water	Sexual	2008	35° 10′ 48.6″ N, 136° 54′ 23.1″ E
71	T5a2-127	Aichi	-	irrigation water	Sexual	2008	35° 10′ 48.6″ N, 136° 54′ 23.1″ E
72	GUCC 5135	Fukui	RY	Soybean	Asexual	2004	35° 32′ 41.1″ N, 136° 54′ 27.2″ E
73	GUCC 5171	Fukui	RY	Soybean	Asexual	2004	36° 3′ 54.7″ N, 136° 13′ 18″ E
74	GK12Ro10SH	Gifu	IN	Rose	Sexual	2012	35° 27′ 3.4″ N, 136° 40′ 21.2″ E
75	GK12Ro12-1FSH	Gifu	KZ	Rose	Sexual	2012	35° 27′ 3.4″ N, 136° 40′ 21.2″ E
76	GK12Ro1SH	Gifu	TK	Miniature rose	Sexual	2012	35° 27′ 3.4″ N, 136° 40′ 21.2″ E
77	GK12Ro2SH	Gifu	TK	miniature rose	Sexual	2012	35° 27′ 3.4″ N, 136° 40′ 21.2″ E
78	GK12Ro3SH	Gifu	TK	Rose	Sexual	2012	35° 27′ 3.4″ N, 136° 40′ 21.2″ E
79	GK12Ro7SH	Gifu	SN	Rose	Sexual	2012	35° 27′ 3.4″ N, 136° 40′ 21.2″ E
80	GK12Ro8SH	Gifu	IN	Rose	Sexual	2012	35° 27′ 3.4″ N, 136° 40′ 21.2″ E
81	GK12Ro9SH	Gifu	SN	Rose	Sexual	2012	35° 27′ 3.4″ N, 136° 40′ 21.2″ E
82	GK12Ros1-22	Gifu	TK	Rose	Sexual	2012	35° 27′ 3.4″ N, 136° 40′ 21.2″ E
83	GK12Ros2-2	Gifu	TK	Rose	Sexual	2012	35° 27′ 3.4″ N, 136° 40′ 21.2″ E
84	GK12Ros2-21	Gifu	TK	Rose	Sexual	2012	35° 27′ 3.4″ N, 136° 40′ 21.2″ E
85	GK12RosSH	Gifu	TK	Rose	Sexual	2012	35° 27′ 3.4″ N, 136° 40′ 21.2″ E
86	GK14Ro2SH	Gifu	IN	Rose	Sexual	2014	35° 27′ 3.4″ N, 136° 40′ 21.2″ E
87	GK16Sed15	Gifu	-	Sedum	Sexual	2016	35°25′22″ N 36°45′37″ E
88	GKSed1SH	Gifu	-	Sedum	Sexual	2015	35°25′22″ N 36°45′37″ E
89	GUCC 5001	Gifu	GD	Rose	Asexual	1996	35.1802° N, 136.9066° E
90	GUCC 5002	Gifu	GD	Rose	Asexual	1996	35.1802° N, 136.9066° E
91	GUCC 5003	Gifu	GD	Rose	Asexual	1996	35.1802° N, 136.9066° E
92	GUCC 5004	Gifu	GD	Rose	Asexual	1996	35.1802° N, 136.9066° E
93	GUCC 5005	Gifu	GD	Rose	Asexual	1996	35.1802° N, 136.9066° E
94	GUCC 5006	Gifu	GD	Rose	Asexual	1996	35.1802° N, 136.9066° E
95	GUCC 5007	Gifu	KZ	Miniature rose	Sexual	1996	35° 13′ 13.7″ N, 136° 38′ 12.3″ E
96	GUCC 5008	Gifu	KZ	Miniature rose	Sexual	1996	35° 13′ 13.7″ N, 136° 38′ 12.3″ E
97	GUCC 5009	Gifu	KZ	Miniature rose	Sexual	1996	35° 13′ 13.7″ N, 136° 38′ 12.3″ E
98	GUCC 5010	Gifu	KZ	Miniature rose	Sexual	2000	35° 13′ 13.7″ N, 136° 38′ 12.3″ E
99	GUCC 5011	Gifu	KZ	Miniature rose	Sexual	2000	35° 13′ 13.7″ N, 136° 38′ 12.3″ E
100	GUCC 5012	Gifu	KZ	Miniature rose	Sexual	2000	35° 13′ 13.7″ N, 136° 38′ 12.3″ E
101	GUCC 5013	Gifu	SN	Miniature rose	Sexual	1996	35° 24′ 13.1″ N, 136° 38′ 59.6″ E
102	GUCC 5014	Gifu	SN	Miniature rose	Sexual	1996	35° 24′ 13.1″ N, 136° 38′ 59.6″ E
103	GUCC 5015	Gifu	SN	Miniature rose	Sexual	1996	35° 24′ 13.1″ N, 136° 38′ 59.6″ E
104	GUCC 5016	Gifu	SN	Miniature rose	Sexual	2000	35° 24′ 13.1″ N, 136° 38′ 59.6″ E
105	GUCC 5017	Gifu	SN	Miniature rose	Sexual	2000	35° 24′ 13.1″ N, 136° 38′ 59.6″ E
106	GUCC 5018	Gifu	SN	Miniature rose	Sexual	2000	35° 24′ 13.1″ N, 136° 38′ 59.6″ E
107	GUCC 5020	Gifu	SN	Miniature rose	Sexual	2000	35° 24′ 13.1″ N, 136° 38′ 59.6″ E
108	GUCC 5021	Gifu	SN	Miniature rose	Sexual	2000	35° 24′ 13.1″ N, 136° 38′ 59.6″ E
109	GUCC 5022	Gifu	IN	Miniature rose	Sexual	1999	35° 27′ 3.4″ N, 136° 40′ 21.2″ E
110	GUCC 5023	Gifu	IN	Miniature rose	Sexual	1999	35° 27′ 3.4″ N, 136° 40′ 21.2″ E
111	GUCC 5024	Gifu	IN	Miniature rose	Sexual	1999	35° 27′ 3.4″ N, 136° 40′ 21.2″ E
112	GUCC 5025	Gifu	IN	Miniature rose	Asexual	2000	35° 27′ 3.4″ N, 136° 40′ 21.2″ E
113	GUCC 5026	Gifu	IN	Miniature rose	Asexual	2000	35° 27′ 3.4″ N, 136° 40′ 21.2″ E
114	GUCC 5027	Gifu	IN	Miniature rose	Asexual	2000	35° 27′ 3.4″ N, 136° 40′ 21.2″ E
115	GUCC 5028	Gifu	IN	Miniature rose	Asexual	2000	35° 27′ 3.4″ N, 136° 40′ 21.2″ E
116	GUCC 5029	Gifu	IN	Miniature rose	Sexual	2000	35° 27′ 3.4″ N, 136° 40′ 21.2″ E
117	GUCC 5030	Gifu	IN	Miniature rose	Sexual	2000	35° 27′ 3.4″ N, 136° 40′ 21.2″ E
118	GUCC 5031	Gifu	IN	Miniature rose	Sexual	2000	35° 27′ 3.4″ N, 136° 40′ 21.2″ E
119	GUCC 5032	Gifu	MZ	kalancoe	Sexual	2000	35° 23′ 30.5″ N, 136° 41′ 27.1″ E
120	GUCC 5033	Gifu	MZ	kalancoe	Sexual	2000	35° 23′ 30.5″ N, 136° 41′ 27.1″ E
121	GUCC 5034	Gifu	MZ	kalancoe	Sexual	2000	35° 23′ 30.5″ N, 136° 41′ 27.1″ E
122	GUCC 5035	Gifu	KT	kalancoe	Sexual	2001	35° 25′ 23.6″ N, 136° 45′ 38.8″ E
123	GUCC 5036	Gifu	KT	kalancoe	Sexual	2001	35° 25′ 23.6″ N, 136° 45′ 38.8″ E
124	GUCC 5037	Gifu	KT	kalancoe	Sexual	2001	35° 25′ 23.6″ N, 136° 45′ 38.8″ E
125	GUCC 5038	Gifu	MZ	Miniature rose	Sexual	2001	35° 23′ 30.5″ N, 136° 41′ 27.1″ E
126	GUCC 5039	Gifu	ON	Miniature rose	Sexual	2002	35° 28′ 14.2″ N, 136° 37′ 39.2″ E
127	GUCC 5040	Gifu	ON	Miniature rose	Sexual	2002	35° 28′ 14.2″ N, 136° 37′ 39.2″ E
128	GUCC 5041	Gifu	ON	Miniature rose	Sexual	2002	35° 28′ 14.2″ N, 136° 37′ 39.2″ E
129	GUCC 5042	Gifu	GF	Strawberry	Sexual	2002	35° 25′ 23.6″ N, 136° 45′ 38.8″ E
130	GUCC 5044	Gifu	TJ	Strawberry	Sexual	2004	35° 19′ 58″ N, 137° 7′ 55.3″ E
131	GUCC 5147	Gifu	-	Poinsettia	Sexual	2004	35° 24′ 13.1″ N, 136° 38′ 59.6″ E
132	GUCC 5179	Gifu	-	nagara water	Sexual	2001	35° 24′ 13.1″ N, 136° 38′ 59.6″ E
133	GUCC 5192	Gifu	-	Strawberry soil	Sexual	2011	35° 24′ 13.1″ N, 136° 38′ 59.6″ E
134	OiLo581R	Gifu	KT	kalancoe	Sexual	2005	35° 25′ 23.6″ N, 136° 45′ 38.8″ E
135	OiLo591R	Gifu	KT	kalancoe	Sexual	2005	35° 25′ 23.6″ N, 136° 45′ 38.8″ E
136	OiLoJ8-IR	Gifu	KT	kalancoe	Sexual	2005	35° 25′ 23.6″ N, 136° 45′ 38.8″ E
137	GUCC 5137	Iriomote Island, Okinawa		water	Sexual	2007	24° 17′ 33″ N, 123° 51′ 43″ E
138	GUCC 5138	Iriomote Island, Okinawa		water	Sexual	2007	24° 17′ 33″ N, 123° 51′ 43″ E
139	GUCC 5139	Iriomote Island, Okinawa		water	Sexual	2007	24° 17′ 33″ N, 123° 51′ 43″ E
140	GUCC 5140	Iriomote Island, Okinawa		water	Sexual	2007	24° 17′ 33″ N, 123° 51′ 43″ E
141	GUCC 5141	Iriomote Island, Okinawa		water	Sexual	2007	24° 17′ 33″ N, 123° 51′ 43″ E
142	GUCC 5142	Iriomote Island, Okinawa		water	Sexual	2007	24° 17′ 33″ N, 123° 51′ 43″ E
143	GUCC 5155	Iriomote Island, Okinawa		River water	Sexual	2007	24° 17′ 33″ N, 123° 51′ 43″ E
144	GUCC 5156	Iriomote Island, Okinawa		River water	Sexual	2007	24° 17′ 33″ N, 123° 51′ 43″ E
145	GUCC 5076	Kagawa		Chrysanthemum	Sexual	2005	34° 20′ 24.4″ N, 134° 2′ 35.8″ E
146	GUCC 5077	Kagawa		Chrysanthemum	Sexual	2005	34° 20′ 24.4″ N, 134° 2′ 35.8″ E
147	GUCC 5165	Kagawa		Chrysanthemum	Sexual	2005	34° 20′ 24.4″ N, 134° 2′ 35.8″ E
148	KP2013-10.1	Kagawa		Strawberry	Sexual	2013	34° 15' 00" N, 134° 00' 00" E
149	GUCC 5160	Kushu lake, Rebun Island		Water	Sexual	2008	45°25'54.7"N, 141°02'00.8"E
150	GUCC 5075	Mie		Rhododendron	Sexual	2000	34° 43′ 6.4″ N, 136° 30′ 20.8″ E
151	GUCC 5108	Mie		Soil, fig field	Sexual	1982	34° 43′ 48.9″ N, 136° 30′ 31.2″ E
152	MGR01	Miyagi		Cutting Rose	Sexual	2012	38°16.0002′ N, 140°52.0002′ E
153	MGR03	Miyagi		Cutting Rose	Sexual	2012	38°16.0002′ N, 140°52.0002′ E
154	GUCC 5143	Nagano		Strawberry	Sexual	2004	36° 39′ 4.6″ N, 138° 10′ 51.4″ E
155	GUCC 5106	Nara		Soil, spinach field	Sexual	1982	34° 41′ 6.7″ N, 135° 49′ 58.6″ E
156	GUCC 5107	Nara		Soil, pinto bean field	Sexual	1982	34° 41′ 6.7″ N, 135° 49′ 58.6″ E
157	GUCC 5109	Nara		Soil, strawberry field	Sexual	1982	34° 41′ 6.7″ N, 135° 49′ 58.6″ E
158	GUCC 5194	Nara		Strawberry soil	Sexual	2011	34° 41′ 6.7″ N, 135° 49′ 58.6″ E
159	GUCC 5104	Netherlands		root of rose	Sexual	1998	51°59'39.01"N, 4°12'34.99"E.
160	GUCC 5072	Niigata		Cutting Rose	Sexual	2000	37 ° 45 '24.92 "N , 139 ° 4' 4.2" E
161	GUCC 5045	Oita	KK	Cutting Rose	Sexual	2000	33° 13′ 42.4″ N, 131° 11′ 19.6″ E
162	GUCC 5046	Oita	KJ	Cutting Rose	Sexual	2000	33° 16′ 59.5″ N, 131° 9′ 5.4″ E
163	GUCC 5047	Oita	KJ	Cutting Rose	Sexual	2000	33° 16′ 59.5″ N, 131° 9′ 5.4″ E
164	GUCC 5048	Oita	KJ	Cutting Rose	Sexual	2000	33° 16′ 59.5″ N, 131° 9′ 5.4″ E
165	GUCC 5049	Oita	KJ	Cutting Rose	Sexual	2000	33° 16′ 59.5″ N, 131° 9′ 5.4″ E
166	GUCC 5050	Oita	KJ	Cutting Rose	Sexual	2000	33° 16′ 59.5″ N, 131° 9′ 5.4″ E
167	GUCC 5051	Oita	KJ	Cutting Rose	Sexual	2000	33° 16′ 59.5″ N, 131° 9′ 5.4″ E
168	GUCC 5052	Oita	KJ	Cutting Rose	Sexual	2000	33° 16′ 59.5″ N, 131° 9′ 5.4″ E
169	GUCC 5053	Oita	KJ	Cutting Rose	Sexual	2000	33° 16′ 59.5″ N, 131° 9′ 5.4″ E
170	GUCC 5054	Oita	KJ	Cutting Rose	Sexual	2000	33° 16′ 59.5″ N, 131° 9′ 5.4″ E
171	GUCC 5056	Oita	KJ	Cutting Rose	Sexual	2000	33° 16′ 59.5″ N, 131° 9′ 5.4″ E
172	GUCC 5057	Oita	KJ	Cutting Rose	Sexual	2000	33° 16′ 59.5″ N, 131° 9′ 5.4″ E
173	GUCC 5058	Oita	KJ	Cutting Rose	Sexual	2000	33° 17′ 4.6″ N, 131° 29′ 28.6″ E
174	GUCC 5059	Oita	BP	Cutting Rose	Sexual	2000	33° 17′ 4.6″ N, 131° 29′ 28.6″ E
175	GUCC 5060	Oita	BP	Cutting Rose	Sexual	2000	33° 17′ 4.6″ N, 131° 29′ 28.6″ E
176	GUCC 5061	Oita	BP	Cutting Rose	Sexual	2000	33° 17′ 4.6″ N, 131° 29′ 28.6″ E
177	GUCC 5074	Oita	BP	Cutting Rose	Sexual	2000	35° 0′ 15.7″ N, 135° 52′ 6.6″ E
178	GUCC 5195	Saga		Strawberry soil	Sexual	2011	33°13'59.99" N 130°18'0.00" E
179	GUCC 5196	Saga		Strawberry soil	Sexual	2011	33°13'59.99" N 130°18'0.00" E
180	GUCC 5073	Shizuoka	KW	Cutting Rose	Asexual	2000	34° 45′ 27.9″ N, 138° 5′ 5.2″ E
181	GUCC 5086	Shizuoka	KW	Cutting Rose	Sexual	2004	34° 54′ 59″ N, 138° 18′ 59″ E
182	GUCC 5087	Shizuoka	KW	Cutting Rose	Sexual	2004	34° 54′ 59″ N, 138° 18′ 59″ E
183	GUCC 5089	Shizuoka	KW	Cutting Rose	Sexual	2004	34° 54′ 59″ N, 138° 18′ 59″ E
184	GUCC 5090	Shizuoka	FJ	Cutting Rose	Sexual	2004	34° 52′ 2.7″ N, 138° 15′ 27.8″ E
185	GUCC 5105	Shizuoka		Strawberry	Sexual	1973	34° 54′ 59″ N, 138° 18′ 59″ E
186	GUCC 5111	Shizuoka	SM	Cutting Rose	Sexual	2006	34° 50′ 10.6″ N, 138° 10′ 33.8″ E
187	GUCC 5112	Shizuoka		Rose	Sexual	2005	35° 1′ 39.8″ N, 138° 55′ 43.9″ E
188	GUCC 5113	Shizuoka		Cutting Rose	Sexual	na	34° 54′ 59″ N, 138° 18′ 59″ E
189	GUCC 5114	Shizuoka	FK	Cutting Rose	Sexual	2005	34° 54′ 59″ N, 138° 18′ 59″ E
190	GUCC 5115	Shizuoka		Cutting Rose	Sexual	2003	34° 46′ 7.3″ N, 137° 59′ 54.3″ E
191	GUCC 5116	Shizuoka		Cutting Rose	Sexual	2004	34° 46′ 7.3″ N, 137° 59′ 54.3″ E
192	GUCC 5118	Shizuoka	SM	Cutting Rose	Sexual	2004	34° 50′ 10.6″ N, 138° 10′ 33.8″ E
193	GUCC 5119	Shizuoka	KG	Strawberry	Sexual	2004	34° 46′ 7.3″ N, 137° 59′ 54.3″ E
194	GUCC 5120	Shizuoka	KG	Strawberry	Sexual	2004	34° 46′ 7.3″ N, 137° 59′ 54.3″ E
195	GUCC 5122	Shizuoka	KG	Strawberry	Sexual	2006	34° 42′ 39″ N, 137° 43′ 39″ E
196	GUCC 5123	Shizuoka		Gerbera	Sexual	2008	34° 42′ 39″ N, 137° 43′ 39″ E
197	GUCC 5197	Shizuoka		Strawberry soil	Sexual	2011	34° 46′ 7.3″ N, 137° 59′ 54.3″ E
198	GUCC 5198	Shizuoka		Strawberry soil	Sexual	2011	34° 46′ 7.3″ N, 137° 59′ 54.3″ E
199	GUCC 5199	Shizuoka		Strawberry soil	Sexual	2011	34° 46′ 7.3″ N, 137° 59′ 54.3″ E
200	SPKSO4A1	Shizuoka		Strawberry	Sexual	2005	34° 46′ 7.3″ N, 137° 59′ 54.3″ E
201	SPR07-1	Shizuoka		Rose	Sexual	2007	34° 46′ 7.3″ N, 137° 59′ 54.3″ E
202	SR12-41	Shizuoka		Cutting Rose Water	Sexual	2012	34° 46′ 7.3″ N, 137° 59′ 54.3″ E
203	SR-12-43	Shizuoka		Cutting Rose	Sexual	2012	34° 46′ 7.3″ N, 137° 59′ 54.3″ E
204	SR12-44	Shizuoka		Cutting Rose	Sexual	2012	34° 46′ 7.3″ N, 137° 59′ 54.3″ E
205	SR12-47	Shizuoka		Cutting Rose	Sexual	2012	34° 46′ 7.3″ N, 137° 59′ 54.3″ E
206	SR12-48	Shizuoka		Cutting Rose	Sexual	2012	34° 46′ 7.3″ N, 137° 59′ 54.3″ E
207	SR12-49	Shizuoka		Cutting Rose	Sexual	2012	34° 46′ 7.3″ N, 137° 59′ 54.3″ E
208	SR12-52a	Shizuoka		Cutting Rose	Asexual	2012	34° 46′ 7.3″ N, 137° 59′ 54.3″ E
209	SR12-60	Shizuoka		Cutting Rose	Sexual	2012	34° 46′ 7.3″ N, 137° 59′ 54.3″ E
210	SR12-61a	Shizuoka		Cutting Rose	Asexual	2012	34° 46′ 7.3″ N, 137° 59′ 54.3″ E
211	SR12-64a	Shizuoka		Cutting Rose	Asexual	2012	34° 46′ 7.3″ N, 137° 59′ 54.3″ E
212	SR12-66	Shizuoka		Cutting Rose	Sexual	2012	34° 46′ 7.3″ N, 137° 59′ 54.3″ E
213	SR16-63CY	Shizuoka		Cutting Rose	Sexual	2016	34° 46′ 7.3″ N, 137° 59′ 54.3″ E
214	GUCC 5128	Tochigi	ST	Strawberry	Sexual	2007	36° 33′ 0″ N, 140° 6′ 0″ E
215	GUCC 5129	Tochigi	ST	Strawberry	Sexual	2007	36° 33′ 0″ N, 140° 6′ 0″ E
216	GUCC 5133	Tochigi	MS	Strawberry	Sexual	2007	36° 33′ 55.6″ N, 139° 53′ 0.7″ E
217	GUCC 5079	Toyama		Cutting Rose	Sexual	na	36° 41′ 43.1″ N, 137° 12′ 40.7″ E
218	GUCC 5080	Toyama		Cutting Rose	Sexual	na	36° 41′ 43.1″ N, 137° 12′ 40.7″ E
219	GUCC 5081	Toyama		Cutting Rose	Sexual	na	36° 41′ 43.1″ N, 137° 12′ 40.7″ E
220	GUCC 5095	USA		Honda soil	Sexual	1962	36° 41′ 43.1″ N, 137° 12′ 40.7″ E
221	GUCC 5096	USA		Common bean	Sexual	1931	36° 41′ 43.1″ N, 137° 12′ 40.7″ E
222	GUCC 5070	Wakayama		Cutting Rose	Sexual	2004	36° 41′ 43.1″ N, 137° 12′ 40.7″ E
223	GUCC 5071	Wakayama		Cutting Rose	Sexual	2004	36° 41′ 43.1″ N, 137° 12′ 40.7″ E
224	YGS378SH	Yamagata		Strawberry soil	Sexual	na	36° 41′ 43.1″ N, 137° 12′ 40.7″ E
225	GUCC 5124	Yamanashi		Erica formosa	Sexual	na	36° 41′ 43.1″ N, 137° 12′ 40.7″ E
226	GUCC 5125	Yamanashi		Erica formosa	Sexual	na	36° 41′ 43.1″ N, 137° 12′ 40.7″ E
227	GUCC 5126	Yamanashi		Erica formosa	Sexual	na	36° 41′ 43.1″ N, 137° 12′ 40.7″ E
228	GUCC5201	Yamanashi	YN	strawberry soil	Sexual	2011	36° 41′ 43.1″ N, 137° 12′ 40.7″ E
229	GUCC5202	Yamanashi	YN	strawberry soil	Sexual	2011	36° 41′ 43.1″ N, 137° 12′ 40.7″ E
230	GUCC5203	Yamanashi	YN	strawberry soil	Sexual	2011	36° 41′ 43.1″ N, 137° 12′ 40.7″ E
231	GUCC5205	Yamanashi	YN	strawberry soil	Sexual	2011	36° 41′ 43.1″ N, 137° 12′ 40.7″ E
232	YnSIL5 sh	Yamanashi		Strawberry	Sexual	2009	36° 41′ 43.1″ N, 137° 12′ 40.7″ E
