# Supplementary material for: Population structures of the water-borne plant pathogen Phytopythium helicoides reveal its possible origins and transmission modes in Japan
Source: PLoS One. 2018 Dec 26;13(12):e0209667. doi: 10.1371/journal.pone.0209667 (PMC6306214; doi:10.1371/journal.pone.0209667)
Supplement: S4 Table — (XLSX) [file pone.0209667.s004.xlsx]

## Sheet: LD result from Genpop
Results from GENEPOP
Genepop version 4.2, Genotypic linkage disequilibrium
File: 234828 (Title line: "Phytopythium helicoides")
Number of populations detected : 21
Number of loci detected : 6
Markov chain parameters
Dememorisation : 1000
Batches : 100
Iterations per batch : 1000
Pop Locus#1 Locus#2 P-Value S.E. Switches
---------- ------- ------- -------- -------- --------
Aichi AGC CTT1 0 0.000000 3094
Aichi AGC GCAGAC 0.000000 0.000000 1700
Aichi CTT1 GCAGAC 0.000690 0.000432 4170
Aichi AGC GGA1 0.000000 0.000000 1395
Aichi CTT1 GGA1 0.001840 0.001840 3199
Aichi GCAGAC GGA1 0.006140 0.005566 1831
Aichi AGC GGA2 0.000000 0.000000 1946
Aichi CTT1 GGA2 0.000000 0.000000 3815
Aichi GCAGAC GGA2 0.000000 0.000000 2757
Aichi GGA1 GGA2 0.000000 0.000000 1893
Aichi AGC AGGCA 0.000000 0.000000 1844
Aichi CTT1 AGGCA 0.000390 0.000390 4309
Aichi GCAGAC AGGCA 0.002000 0.001558 2434
Aichi GGA1 AGGCA 0.000000 0.000000 2105
Aichi GGA2 AGGCA 0.000000 0.000000 3138
Fukui AGC CTT1 No contingency table
Fukui AGC GCAGAC No contingency table
Fukui CTT1 GCAGAC No contingency table
Fukui AGC GGA1 No contingency table
Fukui CTT1 GGA1 No contingency table
Fukui GCAGAC GGA1 No contingency table
Fukui AGC GGA2 No contingency table
Fukui CTT1 GGA2 No contingency table
Fukui GCAGAC GGA2 No contingency table
Fukui GGA1 GGA2 No contingency table
Fukui AGC AGGCA No contingency table
Fukui CTT1 AGGCA No contingency table
Fukui GCAGAC AGGCA No contingency table
Fukui GGA1 AGGCA No contingency table
Fukui GGA2 AGGCA No contingency table
Gifu AGC CTT1 0.572310 0.033671 3215
Gifu AGC GCAGAC 0.082990 0.021750 2140
Gifu CTT1 GCAGAC 0.280910 0.016033 6750
Gifu AGC GGA1 0.008610 0.008610 864
Gifu CTT1 GGA1 0.020990 0.005007 3782
Gifu GCAGAC GGA1 0.000000 0.000000 2359
Gifu AGC GGA2 0.000000 0.000000 2448
Gifu CTT1 GGA2 0.000000 0.000000 4622
Gifu GCAGAC GGA2 0.025440 0.004828 4194
Gifu GGA1 GGA2 0.002520 0.001458 2992
Gifu AGC AGGCA 0.000000 0.000000 856
Gifu CTT1 AGGCA 0.012840 0.005012 3524
Gifu GCAGAC AGGCA 0.056990 0.015262 2479
Gifu GGA1 AGGCA 0.000000 0.000000 1238
Gifu GGA2 AGGCA 0.000000 0.000000 2763
Okinawa AGC CTT1 0.357150 0.006036 22408
Okinawa AGC GCAGAC 0.362270 0.006703 22686
Okinawa CTT1 GCAGAC 1.000000 0.000000 46208
Okinawa AGC GGA1 1.000000 0.000000 3589
Okinawa CTT1 GGA1 1.000000 0.000000 21469
Okinawa GCAGAC GGA1 1.000000 0.000000 21407
Okinawa AGC GGA2 0.710020 0.007735 14181
Okinawa CTT1 GGA2 1.000000 0.000000 37867
Okinawa GCAGAC GGA2 1.000000 0.000000 38252
Okinawa GGA1 GGA2 0.281650 0.008781 13257
Okinawa AGC AGGCA 0.613310 0.012808 7927
Okinawa CTT1 AGGCA 1.000000 0.000000 25477
Okinawa GCAGAC AGGCA 0.499140 0.003880 25465
Okinawa GGA1 AGGCA 0.259560 0.012817 7148
Okinawa GGA2 AGGCA 0.015110 0.001539 20191
Kagawa AGC CTT1 No information
Kagawa AGC GCAGAC No information
Kagawa CTT1 GCAGAC No information
Kagawa AGC GGA1 No information
Kagawa CTT1 GGA1 No information
Kagawa GCAGAC GGA1 No information
Kagawa AGC GGA2 No information
Kagawa CTT1 GGA2 No information
Kagawa GCAGAC GGA2 No information
Kagawa GGA1 GGA2 No information
Kagawa AGC AGGCA No information
Kagawa CTT1 AGGCA No information
Kagawa GCAGAC AGGCA No information
Kagawa GGA1 AGGCA No information
Kagawa GGA2 AGGCA No information
RebunIsland AGC CTT1 No data
RebunIsland AGC GCAGAC No data
RebunIsland CTT1 GCAGAC No data
RebunIsland AGC GGA1 No data
RebunIsland CTT1 GGA1 No data
RebunIsland GCAGAC GGA1 No data
RebunIsland AGC GGA2 No data
RebunIsland CTT1 GGA2 No data
RebunIsland GCAGAC GGA2 No data
RebunIsland GGA1 GGA2 No data
RebunIsland AGC AGGCA No data
RebunIsland CTT1 AGGCA No data
RebunIsland GCAGAC AGGCA No data
RebunIsland GGA1 AGGCA No data
RebunIsland GGA2 AGGCA No data
Mie AGC CTT1 No data
Mie AGC GCAGAC No contingency table
Mie CTT1 GCAGAC No data
Mie AGC GGA1 No information
Mie CTT1 GGA1 No data
Mie GCAGAC GGA1 No contingency table
Mie AGC GGA2 No contingency table
Mie CTT1 GGA2 No data
Mie GCAGAC GGA2 No data
Mie GGA1 GGA2 No contingency table
Mie AGC AGGCA No information
Mie CTT1 AGGCA No data
Mie GCAGAC AGGCA No contingency table
Mie GGA1 AGGCA No information
Mie GGA2 AGGCA No contingency table
Miyagi AGC CTT1 No contingency table
Miyagi AGC GCAGAC No information
Miyagi CTT1 GCAGAC No contingency table
Miyagi AGC GGA1 No information
Miyagi CTT1 GGA1 No contingency table
Miyagi GCAGAC GGA1 No information
Miyagi AGC GGA2 No information
Miyagi CTT1 GGA2 No contingency table
Miyagi GCAGAC GGA2 No information
Miyagi GGA1 GGA2 No information
Miyagi AGC AGGCA No information
Miyagi CTT1 AGGCA No contingency table
Miyagi GCAGAC AGGCA No information
Miyagi GGA1 AGGCA No information
Miyagi GGA2 AGGCA No information
Nagano AGC CTT1 No contingency table
Nagano AGC GCAGAC No contingency table
Nagano CTT1 GCAGAC No contingency table
Nagano AGC GGA1 No contingency table
Nagano CTT1 GGA1 No contingency table
Nagano GCAGAC GGA1 No contingency table
Nagano AGC GGA2 No contingency table
Nagano CTT1 GGA2 No contingency table
Nagano GCAGAC GGA2 No contingency table
Nagano GGA1 GGA2 No contingency table
Nagano AGC AGGCA No contingency table
Nagano CTT1 AGGCA No contingency table
Nagano GCAGAC AGGCA No contingency table
Nagano GGA1 AGGCA No contingency table
Nagano GGA2 AGGCA No contingency table
nara AGC CTT1 No contingency table
nara AGC GCAGAC 1.000000 0.000000 19356
nara CTT1 GCAGAC No contingency table
nara AGC GGA1 0.162390 0.004694 19457
nara CTT1 GGA1 No contingency table
nara GCAGAC GGA1 1.000000 0.000000 19391
nara AGC GGA2 1.000000 0.000000 19491
nara CTT1 GGA2 No contingency table
nara GCAGAC GGA2 1.000000 0.000000 19704
nara GGA1 GGA2 1.000000 0.000000 19515
nara AGC AGGCA 1.000000 0.000000 19359
nara CTT1 AGGCA No contingency table
nara GCAGAC AGGCA 0.167510 0.005016 19435
nara GGA1 AGGCA 1.000000 0.000000 19562
nara GGA2 AGGCA 1.000000 0.000000 19473
Netherlands AGC CTT1 No data
Netherlands AGC GCAGAC No contingency table
Netherlands CTT1 GCAGAC No data
Netherlands AGC GGA1 No data
Netherlands CTT1 GGA1 No data
Netherlands GCAGAC GGA1 No data
Netherlands AGC GGA2 No data
Netherlands CTT1 GGA2 No data
Netherlands GCAGAC GGA2 No data
Netherlands GGA1 GGA2 No data
Netherlands AGC AGGCA No contingency table
Netherlands CTT1 AGGCA No data
Netherlands GCAGAC AGGCA No contingency table
Netherlands GGA1 AGGCA No data
Netherlands GGA2 AGGCA No data
Niigata AGC CTT1 No data
Niigata AGC GCAGAC No contingency table
Niigata CTT1 GCAGAC No data
Niigata AGC GGA1 No contingency table
Niigata CTT1 GGA1 No data
Niigata GCAGAC GGA1 No contingency table
Niigata AGC GGA2 No data
Niigata CTT1 GGA2 No data
Niigata GCAGAC GGA2 No data
Niigata GGA1 GGA2 No data
Niigata AGC AGGCA No contingency table
Niigata CTT1 AGGCA No data
Niigata GCAGAC AGGCA No contingency table
Niigata GGA1 AGGCA No contingency table
Niigata GGA2 AGGCA No data
Oita AGC CTT1 No contingency table
Oita AGC GCAGAC No contingency table
Oita CTT1 GCAGAC No contingency table
Oita AGC GGA1 0.000110 0.000110 20641
Oita CTT1 GGA1 No contingency table
Oita GCAGAC GGA1 No contingency table
Oita AGC GGA2 0.503510 0.005158 13552
Oita CTT1 GGA2 No contingency table
Oita GCAGAC GGA2 No contingency table
Oita GGA1 GGA2 0.124940 0.002222 18716
Oita AGC AGGCA 0.000000 0.000000 25609
Oita CTT1 AGGCA No contingency table
Oita GCAGAC AGGCA No contingency table
Oita GGA1 AGGCA 0.000000 0.000000 20444
Oita GGA2 AGGCA 0.240560 0.003653 13457
saga AGC CTT1 No contingency table
saga AGC GCAGAC No contingency table
saga CTT1 GCAGAC No contingency table
saga AGC GGA1 No contingency table
saga CTT1 GGA1 No contingency table
saga GCAGAC GGA1 No contingency table
saga AGC GGA2 No contingency table
saga CTT1 GGA2 No contingency table
saga GCAGAC GGA2 No contingency table
saga GGA1 GGA2 No contingency table
saga AGC AGGCA No contingency table
saga CTT1 AGGCA No contingency table
saga GCAGAC AGGCA No contingency table
saga GGA1 AGGCA No contingency table
saga GGA2 AGGCA No contingency table
Shizuoka AGC CTT1 0.001180 0.000911 4781
Shizuoka AGC GCAGAC 0.000000 0.000000 1136
Shizuoka CTT1 GCAGAC 0.007060 0.004199 4685
Shizuoka AGC GGA1 0.000000 0.000000 1007
Shizuoka CTT1 GGA1 0.354940 0.027507 4748
Shizuoka GCAGAC GGA1 0.033000 0.017353 975
Shizuoka AGC GGA2 0.000210 0.000191 1622
Shizuoka CTT1 GGA2 0.012190 0.003346 6081
Shizuoka GCAGAC GGA2 0.000510 0.000510 1676
Shizuoka GGA1 GGA2 0.039620 0.014147 1524
Shizuoka AGC AGGCA 0.002340 0.002340 2449
Shizuoka CTT1 AGGCA 0.081930 0.009192 8523
Shizuoka GCAGAC AGGCA 0.097730 0.019312 2435
Shizuoka GGA1 AGGCA 0.024890 0.011389 2345
Shizuoka GGA2 AGGCA 0.000170 0.000170 3454
Tochigi AGC CTT1 No information
Tochigi AGC GCAGAC No information
Tochigi CTT1 GCAGAC No information
Tochigi AGC GGA1 No information
Tochigi CTT1 GGA1 No information
Tochigi GCAGAC GGA1 No information
Tochigi AGC GGA2 No information
Tochigi CTT1 GGA2 No information
Tochigi GCAGAC GGA2 No information
Tochigi GGA1 GGA2 No information
Tochigi AGC AGGCA No information
Tochigi CTT1 AGGCA No information
Tochigi GCAGAC AGGCA No information
Tochigi GGA1 AGGCA No information
Tochigi GGA2 AGGCA No information
Toyama AGC CTT1 No data
Toyama AGC GCAGAC No contingency table
Toyama CTT1 GCAGAC No data
Toyama AGC GGA1 No contingency table
Toyama CTT1 GGA1 No data
Toyama GCAGAC GGA1 No contingency table
Toyama AGC GGA2 No data
Toyama CTT1 GGA2 No data
Toyama GCAGAC GGA2 No data
Toyama GGA1 GGA2 No data
Toyama AGC AGGCA No contingency table
Toyama CTT1 AGGCA No data
Toyama GCAGAC AGGCA No contingency table
Toyama GGA1 AGGCA No contingency table
Toyama GGA2 AGGCA No data
USA AGC CTT1 No data
USA AGC GCAGAC No contingency table
USA CTT1 GCAGAC No data
USA AGC GGA1 No data
USA CTT1 GGA1 No data
USA GCAGAC GGA1 No data
USA AGC GGA2 No contingency table
USA CTT1 GGA2 No data
USA GCAGAC GGA2 No contingency table
USA GGA1 GGA2 No data
USA AGC AGGCA No contingency table
USA CTT1 AGGCA No data
USA GCAGAC AGGCA No contingency table
USA GGA1 AGGCA No data
USA GGA2 AGGCA No contingency table
Wakayama AGC CTT1 No data
Wakayama AGC GCAGAC No contingency table
Wakayama CTT1 GCAGAC No data
Wakayama AGC GGA1 No contingency table
Wakayama CTT1 GGA1 No data
Wakayama GCAGAC GGA1 No contingency table
Wakayama AGC GGA2 No data
Wakayama CTT1 GGA2 No data
Wakayama GCAGAC GGA2 No data
Wakayama GGA1 GGA2 No data
Wakayama AGC AGGCA No contingency table
Wakayama CTT1 AGGCA No data
Wakayama GCAGAC AGGCA No contingency table
Wakayama GGA1 AGGCA No contingency table
Wakayama GGA2 AGGCA No data
yamagata AGC CTT1 No contingency table
yamagata AGC GCAGAC No contingency table
yamagata CTT1 GCAGAC No contingency table
yamagata AGC GGA1 No contingency table
yamagata CTT1 GGA1 No contingency table
yamagata GCAGAC GGA1 No contingency table
yamagata AGC GGA2 No contingency table
yamagata CTT1 GGA2 No contingency table
yamagata GCAGAC GGA2 No contingency table
yamagata GGA1 GGA2 No contingency table
yamagata AGC AGGCA No contingency table
yamagata CTT1 AGGCA No contingency table
yamagata GCAGAC AGGCA No contingency table
yamagata GGA1 AGGCA No contingency table
yamagata GGA2 AGGCA No contingency table
Yamanashi AGC CTT1 0.319510 0.012472 8865
Yamanashi AGC GCAGAC 0.040850 0.004005 7570
Yamanashi CTT1 GCAGAC 0.007730 0.001558 10948
Yamanashi AGC GGA1 0.170150 0.007859 10247
Yamanashi CTT1 GGA1 0.285890 0.006836 14298
Yamanashi GCAGAC GGA1 0.081600 0.004383 12594
Yamanashi AGC GGA2 0.072410 0.005019 12748
Yamanashi CTT1 GGA2 0.162480 0.005713 15923
Yamanashi GCAGAC GGA2 0.290270 0.006218 15004
Yamanashi GGA1 GGA2 0.128660 0.004093 18604
Yamanashi AGC AGGCA 0.052810 0.004833 7544
Yamanashi CTT1 AGGCA 0.107110 0.006025 10935
Yamanashi GCAGAC AGGCA 0.040740 0.005017 9238
Yamanashi GGA1 AGGCA 0.006210 0.001267 12639
Yamanashi GGA2 AGGCA 0.031700 0.002477 15303
P-value for each locus pair across all populations
(Fisher's method)
-----------------------------------------------------
Locus pair Chi2 df P-Value
-------------------- -------- --- --------
AGC & CTT1 Infinity 10 Highly sign.
AGC & GCAGAC Infinity 12 Highly sign.
CTT1 & GCAGAC 36.728993 10 0.000063
AGC & GGA1 Infinity 14 Highly sign.
CTT1 & GGA1 24.899307 10 0.005540
GCAGAC & GGA1 Infinity 12 Highly sign.
AGC & GGA2 Infinity 14 Highly sign.
CTT1 & GGA2 Infinity 10 Highly sign.
GCAGAC & GGA2 Infinity 12 Highly sign.
GGA1 & GGA2 Infinity 14 Highly sign.
AGC & AGGCA Infinity 14 Highly sign.
CTT1 & AGGCA 33.880686 10 0.000193
GCAGAC & AGGCA 34.174320 12 0.000633
GGA1 & AGGCA Infinity 14 Highly sign.
GGA2 & AGGCA Infinity 14 Highly sign.
Normal ending.

## Sheet: Hardy weinberg analysis result
Results from GENEPOP
Genepop version 4.2: Hardy-Weinberg test
File: 114259 (Title line: "Phytopythium helicoides")
Number of populations detected: 21
Number of loci detected: 6
Estimation of exact P-Values by the Markov chain method.
---------------------------------------------
Markov chain parameters for all tests:
Dememorization: 1000
Batches: 100
Iterations per batch: 1000
Hardy Weinberg: Probability test
************************
==========================================
Results by locus
==========================================
Locus "AGC"
-----------------------------------------
Fis estimates
---------------
POP P-val S.E. W&C R&H Steps
----------- ------- ------- ------- ------- ------
Aichi 0.0000 0.0000 0.1378 0.1353 3179 switches
Fukui 1.0000 0.0000 -1.0000 -1.0000 33286 switches
Gifu 0.0000 0.0000 -0.3371 0.1507 1957 switches
Okinawa 0.4721 0.0099 -0.1011 -0.0893 11896 switches
Kagawa 0.0272 0.0043 0.5000 0.4000 3640 switches
RebunIslan -
Mie 0.3378 0.0050 0.5000 0.5000 7352 switches
Miyagi -
Nagano -
nara 0.2895 0.0157 -0.0909 -0.0667 3599 switches
Netherland -
Niigata -
Oita 0.0000 0.0000 -0.3140 -0.2266 23180 switches
saga 1.0000 0.0000 -1.0000 -1.0000 33000 switches
Shizuoka 0.0000 0.0000 0.3613 0.2616 4011 switches
Tochigi 0.1974 0.0109 0.3333 0.2500 4315 switches
Toyama 0.4672 0.0046 0.2000 0.2500 11262 switches
USA 0.3337 0.0018 1.0000 2.0000 33367 switches
Wakayama -
yamagata -
Yamanashi 0.0095 0.0034 0.4750 0.2302 2440 switches
All (Fisher's method):
Chi2: Infinity
Df : 28.0000
Prob : High. sign.
Locus "CTT1"
-----------------------------------------
Fis estimates
---------------
POP P-val S.E. W&C R&H Steps
----------- ------- ------- ------- ------- ------
Aichi 0.0000 0.0000 -0.3703 -0.1162 9528 switches
Fukui -
Gifu 0.0000 0.0000 -0.6511 -0.2966 21459 switches
Okinawa 1.0000 0.0000 -0.0769 -0.0816 6644 switches
Kagawa 1.0000 0.0000 -0.3333 -0.2500 7282 switches
RebunIslan -
Mie -
Miyagi 1.0000 0.0000 -1.0000 -1.0000 33343 switches
Nagano -
nara -
Netherland -
Niigata -
Oita 0.0001 0.0001 -1.0000 -1.0000 61785 switches
saga -
Shizuoka 0.0258 0.0045 -0.0353 -0.0177 8009 switches
Tochigi 1.0000 0.0000 0.1111 0.0417 15377 switches
Toyama -
USA -
Wakayama -
yamagata -
Yamanashi 0.2866 0.0110 0.0667 -0.0016 3639 switches
All (Fisher's method):
Chi2: Infinity
Df : 18.0000
Prob : High. sign.
Locus "GCAGAC"
-----------------------------------------
Fis estimates
---------------
POP P-val S.E. W&C R&H Steps
----------- ------- ------- ------- ------- ------
Aichi 0.0000 0.0000 0.0905 0.0996 4303 switches
Fukui -
Gifu 0.0012 0.0006 0.0840 0.3006 4253 switches
Okinawa 1.0000 0.0000 -0.0769 -0.0816 6774 switches
Kagawa 0.1436 0.0037 0.6250 0.6333 10992 switches
RebunIslan -
Mie -
Miyagi 1.0000 0.0000 -0.3333 -0.2500 7391 switches
Nagano -
nara 0.3171 0.0066 0.1000 0.1667 10011 switches
Netherland -
Niigata -
Oita -
saga -
Shizuoka 0.0016 0.0010 0.3396 0.1802 4541 switches
Tochigi 0.1961 0.0019 1.0000 1.5000 19806 switches
Toyama -
USA -
Wakayama -
yamagata -
Yamanashi 0.0240 0.0051 0.1250 0.0357 4851 switches
All (Fisher's method):
Chi2: Infinity
Df : 18.0000
Prob : High. sign.
Locus "GGA1"
-----------------------------------------
Fis estimates
---------------
POP P-val S.E. W&C R&H Steps
----------- ------- ------- ------- ------- ------
Aichi 0.0000 0.0000 0.3188 0.1535 2835 switches
Fukui -
Gifu 0.0000 0.0000 0.0675 0.1939 1450 switches
Okinawa 0.6777 0.0222 -0.0980 -0.0625 2663 switches
Kagawa 0.0296 0.0051 0.5000 0.4000 3604 switches
RebunIslan -
Mie 0.3364 0.0046 0.5000 0.5000 7333 switches
Miyagi 0.3307 0.0019 1.0000 2.0000 33067 switches
Nagano -
nara 0.4702 0.0101 -0.1429 -0.1250 5873 switches
Netherland -
Niigata -
Oita 0.0010 0.0004 -0.2207 0.1370 23489 switches
saga -
Shizuoka 0.0000 0.0000 0.3671 0.2061 4303 switches
Tochigi 1.0000 0.0000 0.0000 0.0000 2676 switches
Toyama 0.4003 0.0018 -1.0000 -1.0000 39898 switches
USA -
Wakayama -
yamagata -
Yamanashi 0.0623 0.0058 0.1250 0.0045 7609 switches
All (Fisher's method):
Chi2: Infinity
Df : 24.0000
Prob : High. sign.
Locus "GGA2"
-----------------------------------------
Fis estimates
---------------
POP P-val S.E. W&C R&H Steps
----------- ------- ------- ------- ------- ------
Aichi 0.0000 0.0000 0.2974 0.1755 13348 switches
Fukui -
Gifu 0.0000 0.0000 0.1699 0.3528 5016 switches
Okinawa 1.0000 0.0000 -0.1667 -0.1071 9841 switches
Kagawa 0.3359 0.0020 1.0000 2.0000 33704 switches
RebunIslan -
Mie -
Miyagi 0.3276 0.0047 0.5000 0.5000 7394 switches
Nagano -
nara 1.0000 0.0000 -0.0909 -0.0278 3231 switches
Netherland -
Niigata -
Oita -
saga 1.0000 0.0000 -1.0000 -1.0000 33434 switches
Shizuoka 0.0000 0.0000 0.1356 0.1117 10003 switches
Tochigi 0.0756 0.0047 0.6667 0.6667 6965 switches
Toyama -
USA -
Wakayama -
yamagata -
Yamanashi 0.3813 0.0067 0.1250 -0.0179 10731 switches
All (Fisher's method):
Chi2: Infinity
Df : 20.0000
Prob : High. sign.
Locus "AGGCA"
-----------------------------------------
Fis estimates
---------------
POP P-val S.E. W&C R&H Steps
----------- ------- ------- ------- ------- ------
Aichi 0.0000 0.0000 -0.3306 -0.0819 4552 switches
Fukui 1.0000 0.0000 -1.0000 -1.0000 33741 switches
Gifu 0.0000 0.0000 -0.0513 0.1383 4617 switches
Okinawa 0.3564 0.0057 -0.3827 -0.2857 18381 switches
Kagawa 0.2009 0.0036 0.6000 0.6667 15635 switches
RebunIslan -
Mie -
Miyagi 1.0000 0.0000 -0.3333 -0.2500 7393 switches
Nagano -
nara 0.3113 0.0081 0.1000 0.0370 10037 switches
Netherland -
Niigata -
Oita 0.0000 0.0000 0.7257 0.6645 23928 switches
saga -
Shizuoka 0.0000 0.0000 -0.1820 0.0964 23835 switches
Tochigi 1.0000 0.0000 -0.2000 -0.1667 6830 switches
Toyama 1.0000 0.0000 -1.0000 -1.0000 33553 switches
USA -
Wakayama -
yamagata -
Yamanashi 0.5725 0.0148 -0.1951 -0.0893 5104 switches
All (Fisher's method):
Chi2: Infinity
Df : 24.0000
Prob : High. sign.
==========================================
Results by population
==========================================
Pop : Aichi
-----------------------------------------
Fis estimates
---------------
locus P-val S.E. W&C R&H Steps
----------- ------- ------- ------- ------- ------
AGC 0.0000 0.0000 0.1378 0.1353 3179 switches
CTT1 0.0000 0.0000 -0.3703 -0.1162 9528 switches
GCAGAC 0.0000 0.0000 0.0905 0.0996 4303 switches
GGA1 0.0000 0.0000 0.3188 0.1535 2835 switches
GGA2 0.0000 0.0000 0.2974 0.1755 13348 switches
AGGCA 0.0000 0.0000 -0.3306 -0.0819 4552 switches
All (Fisher's method):
Chi2 : Infinity
Df : 12.0000
Prob : High. sign.
Pop : Fukui
-----------------------------------------
Fis estimates
---------------
locus P-val S.E. W&C R&H Steps
----------- ------- ------- ------- ------- ------
AGC 1.0000 0.0000 -1.0000 -1.0000 33286 switches
CTT1 No information.
GCAGAC No information.
GGA1 No information.
GGA2 No information.
AGGCA 1.0000 0.0000 -1.0000 -1.0000 33741 switches
All (Fisher's method):
Chi2 : 0.0000
Df : 4.0000
Prob : 1
Pop : Gifu
-----------------------------------------
Fis estimates
---------------
locus P-val S.E. W&C R&H Steps
----------- ------- ------- ------- ------- ------
AGC 0.0000 0.0000 -0.3371 0.1507 1957 switches
CTT1 0.0000 0.0000 -0.6511 -0.2966 21459 switches
GCAGAC 0.0012 0.0006 0.0840 0.3006 4253 switches
GGA1 0.0000 0.0000 0.0675 0.1939 1450 switches
GGA2 0.0000 0.0000 0.1699 0.3528 5016 switches
AGGCA 0.0000 0.0000 -0.0513 0.1383 4617 switches
All (Fisher's method):
Chi2 : Infinity
Df : 12.0000
Prob : High. sign.
Pop : Okinawa
-----------------------------------------
Fis estimates
---------------
locus P-val S.E. W&C R&H Steps
----------- ------- ------- ------- ------- ------
AGC 0.4721 0.0099 -0.1011 -0.0893 11896 switches
CTT1 1.0000 0.0000 -0.0769 -0.0816 6644 switches
GCAGAC 1.0000 0.0000 -0.0769 -0.0816 6774 switches
GGA1 0.6777 0.0222 -0.0980 -0.0625 2663 switches
GGA2 1.0000 0.0000 -0.1667 -0.1071 9841 switches
AGGCA 0.3564 0.0057 -0.3827 -0.2857 18381 switches
All (Fisher's method):
Chi2 : 4.3424
Df : 12.0000
Prob : 0.9764
Pop : Kagawa
-----------------------------------------
Fis estimates
---------------
locus P-val S.E. W&C R&H Steps
----------- ------- ------- ------- ------- ------
AGC 0.0272 0.0043 0.5000 0.4000 3640 switches
CTT1 1.0000 0.0000 -0.3333 -0.2500 7282 switches
GCAGAC 0.1436 0.0037 0.6250 0.6333 10992 switches
GGA1 0.0296 0.0051 0.5000 0.4000 3604 switches
GGA2 0.3359 0.0020 1.0000 2.0000 33704 switches
AGGCA 0.2009 0.0036 0.6000 0.6667 15635 switches
All (Fisher's method):
Chi2 : 23.5226
Df : 12.0000
Prob : 0.0236
Pop : RebunIsland
-----------------------------------------
Fis estimates
---------------
locus P-val S.E. W&C R&H Steps
----------- ------- ------- ------- ------- ------
AGC No information.
CTT1 No information.
GCAGAC No information.
GGA1 No information.
GGA2 No information.
AGGCA No information.
Pop : Mie
-----------------------------------------
Fis estimates
---------------
locus P-val S.E. W&C R&H Steps
----------- ------- ------- ------- ------- ------
AGC 0.3378 0.0050 0.5000 0.5000 7352 switches
CTT1 No information.
GCAGAC No information.
GGA1 0.3364 0.0046 0.5000 0.5000 7333 switches
GGA2 No information.
AGGCA No information.
All (Fisher's method):
Chi2 : 4.3495
Df : 4.0000
Prob : 0.3608
Pop : Miyagi
-----------------------------------------
Fis estimates
---------------
locus P-val S.E. W&C R&H Steps
----------- ------- ------- ------- ------- ------
AGC No information.
CTT1 1.0000 0.0000 -1.0000 -1.0000 33343 switches
GCAGAC 1.0000 0.0000 -0.3333 -0.2500 7391 switches
GGA1 0.3307 0.0019 1.0000 2.0000 33067 switches
GGA2 0.3276 0.0047 0.5000 0.5000 7394 switches
AGGCA 1.0000 0.0000 -0.3333 -0.2500 7393 switches
All (Fisher's method):
Chi2 : 4.4448
Df : 10.0000
Prob : 0.9251
Pop : Nagano
-----------------------------------------
Fis estimates
---------------
locus P-val S.E. W&C R&H Steps
----------- ------- ------- ------- ------- ------
AGC No information.
CTT1 No information.
GCAGAC No information.
GGA1 No information.
GGA2 No information.
AGGCA No information.
Pop : nara
-----------------------------------------
Fis estimates
---------------
locus P-val S.E. W&C R&H Steps
----------- ------- ------- ------- ------- ------
AGC 0.2895 0.0157 -0.0909 -0.0667 3599 switches
CTT1 No information.
GCAGAC 0.3171 0.0066 0.1000 0.1667 10011 switches
GGA1 0.4702 0.0101 -0.1429 -0.1250 5873 switches
GGA2 1.0000 0.0000 -0.0909 -0.0278 3231 switches
AGGCA 0.3113 0.0081 0.1000 0.0370 10037 switches
All (Fisher's method):
Chi2 : 8.6192
Df : 10.0000
Prob : 0.5686
Pop : Netherlands
-----------------------------------------
Fis estimates
---------------
locus P-val S.E. W&C R&H Steps
----------- ------- ------- ------- ------- ------
AGC No information.
CTT1 No information.
GCAGAC No information.
GGA1 No information.
GGA2 No information.
AGGCA No information.
Pop : Niigata
-----------------------------------------
Fis estimates
---------------
locus P-val S.E. W&C R&H Steps
----------- ------- ------- ------- ------- ------
AGC No information.
CTT1 No information.
GCAGAC No information.
GGA1 No information.
GGA2 No information.
AGGCA No information.
Pop : Oita
-----------------------------------------
Fis estimates
---------------
locus P-val S.E. W&C R&H Steps
----------- ------- ------- ------- ------- ------
AGC 0.0000 0.0000 -0.3140 -0.2266 23180 switches
CTT1 0.0001 0.0001 -1.0000 -1.0000 61785 switches
GCAGAC No information.
GGA1 0.0010 0.0004 -0.2207 0.1370 23489 switches
GGA2 No information.
AGGCA 0.0000 0.0000 0.7257 0.6645 23928 switches
All (Fisher's method):
Chi2 : Infinity
Df : 8.0000
Prob : High. sign.
Pop : saga
-----------------------------------------
Fis estimates
---------------
locus P-val S.E. W&C R&H Steps
----------- ------- ------- ------- ------- ------
AGC 1.0000 0.0000 -1.0000 -1.0000 33000 switches
CTT1 No information.
GCAGAC No information.
GGA1 No information.
GGA2 1.0000 0.0000 -1.0000 -1.0000 33434 switches
AGGCA No information.
All (Fisher's method):
Chi2 : 0.0000
Df : 4.0000
Prob : 1
Pop : Shizuoka
-----------------------------------------
Fis estimates
---------------
locus P-val S.E. W&C R&H Steps
----------- ------- ------- ------- ------- ------
AGC 0.0000 0.0000 0.3613 0.2616 4011 switches
CTT1 0.0258 0.0045 -0.0353 -0.0177 8009 switches
GCAGAC 0.0016 0.0010 0.3396 0.1802 4541 switches
GGA1 0.0000 0.0000 0.3671 0.2061 4303 switches
GGA2 0.0000 0.0000 0.1356 0.1117 10003 switches
AGGCA 0.0000 0.0000 -0.1820 0.0964 23835 switches
All (Fisher's method):
Chi2 : Infinity
Df : 12.0000
Prob : High. sign.
Pop : Tochigi
-----------------------------------------
Fis estimates
---------------
locus P-val S.E. W&C R&H Steps
----------- ------- ------- ------- ------- ------
AGC 0.1974 0.0109 0.3333 0.2500 4315 switches
CTT1 1.0000 0.0000 0.1111 0.0417 15377 switches
GCAGAC 0.1961 0.0019 1.0000 1.5000 19806 switches
GGA1 1.0000 0.0000 0.0000 0.0000 2676 switches
GGA2 0.0756 0.0047 0.6667 0.6667 6965 switches
AGGCA 1.0000 0.0000 -0.2000 -0.1667 6830 switches
All (Fisher's method):
Chi2 : 11.6692
Df : 12.0000
Prob : 0.4726
Pop : Toyama
-----------------------------------------
Fis estimates
---------------
locus P-val S.E. W&C R&H Steps
----------- ------- ------- ------- ------- ------
AGC 0.4672 0.0046 0.2000 0.2500 11262 switches
CTT1 No information.
GCAGAC No information.
GGA1 0.4003 0.0018 -1.0000 -1.0000 39898 switches
GGA2 No information.
AGGCA 1.0000 0.0000 -1.0000 -1.0000 33553 switches
All (Fisher's method):
Chi2 : 3.3531
Df : 6.0000
Prob : 0.7634
Pop : USA
-----------------------------------------
Fis estimates
---------------
locus P-val S.E. W&C R&H Steps
----------- ------- ------- ------- ------- ------
AGC 0.3337 0.0018 1.0000 2.0000 33367 switches
CTT1 No information.
GCAGAC No information.
GGA1 No information.
GGA2 No information.
AGGCA No information.
Pop : Wakayama
-----------------------------------------
Fis estimates
---------------
locus P-val S.E. W&C R&H Steps
----------- ------- ------- ------- ------- ------
AGC No information.
CTT1 No information.
GCAGAC No information.
GGA1 No information.
GGA2 No information.
AGGCA No information.
Pop : yamagata
-----------------------------------------
Fis estimates
---------------
locus P-val S.E. W&C R&H Steps
----------- ------- ------- ------- ------- ------
AGC No information.
CTT1 No information.
GCAGAC No information.
GGA1 No information.
GGA2 No information.
AGGCA No information.
Pop : Yamanashi
-----------------------------------------
Fis estimates
---------------
locus P-val S.E. W&C R&H Steps
----------- ------- ------- ------- ------- ------
AGC 0.0095 0.0034 0.4750 0.2302 2440 switches
CTT1 0.2866 0.0110 0.0667 -0.0016 3639 switches
GCAGAC 0.0240 0.0051 0.1250 0.0357 4851 switches
GGA1 0.0623 0.0058 0.1250 0.0045 7609 switches
GGA2 0.3813 0.0067 0.1250 -0.0179 10731 switches
AGGCA 0.5725 0.0148 -0.1951 -0.0893 5104 switches
All (Fisher's method):
Chi2 : 27.8591
Df : 12.0000
Prob : 0.0058
==========================================
All locus, all populations
==========================================
All (Fisher's method) :
Chi2 : Infinity
Df : 100.0000
Prob : High. sign.
Normal ending
