# Supplementary material for: Population structures of the water-borne plant pathogen Phytopythium helicoides reveal its possible origins and transmission modes in Japan
Source: PLoS One. 2018 Dec 26;13(12):e0209667. doi: 10.1371/journal.pone.0209667 (PMC6306214; doi:10.1371/journal.pone.0209667)
Supplement: S5 Table — (XLSX) [file pone.0209667.s005.xlsx]

## Sheet: Indfile
S5 Table. Output from Structure Harvester
A. Indfile
1 1 (0) 1 : 0.703 0.108 0.023 0.166
2 2 (0) 1 : 0.027 0.863 0.097 0.014
3 3 (0) 1 : 0.021 0.872 0.096 0.012
4 4 (0) 1 : 0.974 0.009 0.007 0.010
5 5 (0) 1 : 0.901 0.031 0.017 0.051
6 6 (0) 1 : 0.974 0.010 0.006 0.010
7 7 (0) 1 : 0.793 0.158 0.008 0.041
8 8 (0) 1 : 0.977 0.011 0.006 0.006
9 9 (0) 1 : 0.969 0.012 0.007 0.011
10 10 (0) 1 : 0.927 0.010 0.048 0.014
11 11 (0) 1 : 0.972 0.010 0.008 0.010
12 12 (0) 1 : 0.973 0.010 0.008 0.009
13 13 (0) 1 : 0.974 0.010 0.007 0.009
14 14 (0) 1 : 0.963 0.019 0.007 0.011
15 15 (0) 1 : 0.810 0.019 0.159 0.012
16 16 (0) 1 : 0.973 0.011 0.007 0.009
17 17 (0) 1 : 0.971 0.011 0.007 0.011
18 18 (0) 1 : 0.629 0.152 0.131 0.088
19 19 (0) 1 : 0.968 0.014 0.007 0.012
20 20 (0) 1 : 0.971 0.012 0.006 0.011
21 21 (0) 1 : 0.974 0.011 0.007 0.008
22 22 (0) 1 : 0.968 0.014 0.007 0.010
23 23 (0) 1 : 0.943 0.034 0.009 0.014
24 24 (0) 1 : 0.972 0.012 0.007 0.010
25 25 (0) 1 : 0.613 0.012 0.008 0.367
26 26 (0) 1 : 0.969 0.012 0.007 0.012
27 27 (0) 1 : 0.968 0.013 0.006 0.013
28 28 (0) 1 : 0.953 0.016 0.020 0.010
29 29 (0) 1 : 0.967 0.014 0.008 0.011
30 30 (0) 1 : 0.910 0.017 0.022 0.051
31 31 (0) 1 : 0.173 0.049 0.249 0.530
32 32 (0) 1 : 0.970 0.011 0.010 0.009
33 33 (0) 1 : 0.911 0.014 0.025 0.050
34 34 (0) 1 : 0.519 0.294 0.011 0.176
35 35 (0) 1 : 0.227 0.663 0.020 0.090
36 36 (0) 1 : 0.937 0.025 0.012 0.026
37 37 (0) 1 : 0.971 0.012 0.007 0.009
38 38 (0) 1 : 0.679 0.013 0.298 0.010
39 39 (0) 1 : 0.931 0.032 0.013 0.024
40 40 (0) 1 : 0.971 0.013 0.007 0.010
41 41 (0) 1 : 0.969 0.013 0.007 0.011
42 42 (0) 1 : 0.973 0.011 0.008 0.009
43 43 (0) 1 : 0.915 0.026 0.013 0.046
44 44 (0) 1 : 0.973 0.011 0.007 0.008
45 45 (0) 1 : 0.915 0.024 0.013 0.047
46 46 (0) 1 : 0.973 0.011 0.007 0.010
47 47 (0) 1 : 0.954 0.018 0.007 0.021
48 48 (0) 1 : 0.970 0.012 0.008 0.010
49 49 (0) 1 : 0.973 0.011 0.007 0.009
50 50 (0) 1 : 0.007 0.976 0.008 0.008
51 51 (0) 1 : 0.007 0.976 0.008 0.008
52 52 (0) 1 : 0.007 0.977 0.008 0.008
53 53 (0) 1 : 0.006 0.978 0.008 0.008
54 54 (0) 1 : 0.129 0.020 0.008 0.842
55 55 (0) 1 : 0.126 0.017 0.008 0.849
56 56 (0) 1 : 0.120 0.019 0.008 0.854
57 57 (0) 1 : 0.110 0.015 0.008 0.867
58 58 (0) 1 : 0.014 0.010 0.970 0.006
59 59 (0) 1 : 0.016 0.016 0.951 0.017
60 60 (0) 1 : 0.012 0.038 0.894 0.057
61 61 (0) 1 : 0.009 0.048 0.920 0.022
62 62 (0) 1 : 0.009 0.006 0.977 0.008
63 63 (0) 1 : 0.087 0.026 0.869 0.019
64 64 (0) 1 : 0.979 0.007 0.008 0.006
65 65 (16) 1 : 0.802 0.079 0.022 0.098
66 66 (0) 1 : 0.781 0.188 0.013 0.018
67 67 (16) 1 : 0.935 0.021 0.032 0.012
68 68 (16) 1 : 0.941 0.014 0.037 0.009
69 69 (0) 1 : 0.773 0.180 0.008 0.038
70 70 (0) 1 : 0.875 0.095 0.007 0.024
71 71 (0) 1 : 0.904 0.044 0.021 0.031
72 72 (0) 2 : 0.007 0.005 0.977 0.012
73 73 (0) 2 : 0.007 0.005 0.977 0.012
74 74 (16) 3 : 0.055 0.431 0.015 0.499
75 75 (0) 3 : 0.011 0.971 0.006 0.011
76 76 (0) 3 : 0.008 0.967 0.006 0.019
77 77 (0) 3 : 0.036 0.775 0.139 0.051
78 78 (16) 3 : 0.010 0.966 0.007 0.017
79 79 (16) 3 : 0.019 0.956 0.007 0.018
80 80 (0) 3 : 0.006 0.979 0.007 0.008
81 81 (0) 3 : 0.017 0.911 0.053 0.019
82 82 (33) 3 : 0.432 0.269 0.203 0.096
83 83 (0) 3 : 0.009 0.974 0.006 0.011
84 84 (0) 3 : 0.013 0.970 0.007 0.010
85 85 (0) 3 : 0.016 0.969 0.008 0.008
86 86 (33) 3 : 0.015 0.938 0.031 0.016
87 87 (0) 3 : 0.024 0.705 0.183 0.089
88 88 (33) 3 : 0.102 0.009 0.038 0.852
89 89 (0) 3 : 0.011 0.975 0.006 0.007
90 90 (16) 3 : 0.019 0.965 0.006 0.010
91 91 (0) 3 : 0.073 0.805 0.016 0.106
92 92 (0) 3 : 0.451 0.426 0.103 0.020
93 93 (0) 3 : 0.015 0.963 0.008 0.014
94 94 (16) 3 : 0.010 0.972 0.011 0.007
95 95 (0) 3 : 0.016 0.964 0.010 0.010
96 96 (16) 3 : 0.015 0.969 0.008 0.009
97 97 (0) 3 : 0.010 0.771 0.019 0.201
98 98 (16) 3 : 0.014 0.366 0.082 0.538
99 99 (16) 3 : 0.011 0.973 0.006 0.009
100 100 (0) 3 : 0.009 0.966 0.011 0.014
101 101 (16) 3 : 0.010 0.156 0.007 0.827
102 102 (0) 3 : 0.010 0.831 0.141 0.018
103 103 (0) 3 : 0.015 0.967 0.007 0.011
104 104 (0) 3 : 0.016 0.947 0.011 0.027
105 105 (0) 3 : 0.025 0.874 0.046 0.055
106 106 (0) 3 : 0.039 0.841 0.034 0.086
107 107 (0) 3 : 0.013 0.961 0.015 0.011
108 108 (0) 3 : 0.080 0.864 0.015 0.041
109 109 (0) 3 : 0.011 0.972 0.006 0.011
110 110 (0) 3 : 0.008 0.972 0.009 0.011
111 111 (0) 3 : 0.036 0.666 0.013 0.285
112 112 (0) 3 : 0.018 0.581 0.012 0.389
113 113 (0) 3 : 0.026 0.575 0.012 0.387
114 114 (0) 3 : 0.017 0.500 0.007 0.477
115 115 (0) 3 : 0.009 0.463 0.008 0.520
116 116 (0) 3 : 0.013 0.970 0.006 0.011
117 117 (0) 3 : 0.012 0.972 0.006 0.010
118 118 (0) 3 : 0.010 0.971 0.011 0.008
119 119 (0) 3 : 0.010 0.972 0.006 0.012
120 120 (0) 3 : 0.013 0.970 0.006 0.011
121 121 (0) 3 : 0.010 0.972 0.006 0.012
122 122 (0) 3 : 0.016 0.964 0.011 0.009
123 123 (0) 3 : 0.011 0.971 0.010 0.008
124 124 (0) 3 : 0.011 0.969 0.011 0.009
125 125 (0) 3 : 0.011 0.969 0.010 0.010
126 126 (0) 3 : 0.012 0.968 0.010 0.010
127 127 (0) 3 : 0.012 0.967 0.010 0.010
128 128 (0) 3 : 0.016 0.965 0.011 0.008
129 129 (0) 3 : 0.818 0.026 0.089 0.067
130 130 (0) 3 : 0.031 0.089 0.864 0.016
131 131 (66) 3 : 0.089 0.025 0.835 0.051
132 132 (83) 3 : 0.091 0.410 0.062 0.436
133 133 (0) 3 : 0.010 0.215 0.764 0.010
134 134 (0) 3 : 0.702 0.008 0.257 0.033
135 135 (16) 3 : 0.896 0.031 0.055 0.018
136 136 (33) 3 : 0.512 0.025 0.093 0.370
137 137 (0) 4 : 0.011 0.018 0.960 0.011
138 138 (0) 4 : 0.007 0.007 0.979 0.006
139 139 (0) 4 : 0.011 0.014 0.949 0.026
140 140 (0) 4 : 0.014 0.008 0.971 0.006
141 141 (0) 4 : 0.009 0.005 0.980 0.006
142 142 (0) 4 : 0.007 0.005 0.983 0.005
143 143 (0) 4 : 0.025 0.017 0.935 0.024
144 144 (0) 4 : 0.084 0.033 0.866 0.016
145 145 (33) 5 : 0.015 0.014 0.053 0.919
146 146 (50) 5 : 0.012 0.016 0.065 0.907
147 147 (0) 5 : 0.008 0.008 0.974 0.010
148 148 (0) 5 : 0.980 0.007 0.007 0.006
149 149 (83) 6 : 0.545 0.313 0.033 0.110
150 150 (33) 7 : 0.068 0.018 0.835 0.079
151 151 (33) 7 : 0.016 0.015 0.918 0.050
152 152 (0) 8 : 0.918 0.008 0.046 0.028
153 153 (0) 8 : 0.384 0.449 0.141 0.026
154 154 (0) 9 : 0.010 0.008 0.977 0.005
155 155 (0) 10 : 0.014 0.048 0.794 0.145
156 156 (0) 10 : 0.062 0.021 0.909 0.009
157 157 (16) 10 : 0.009 0.028 0.874 0.089
158 158 (0) 10 : 0.084 0.454 0.444 0.018
159 159 (50) 11 : 0.014 0.014 0.012 0.960
160 160 (33) 12 : 0.008 0.010 0.009 0.973
161 161 (0) 13 : 0.018 0.938 0.008 0.036
162 162 (0) 13 : 0.021 0.929 0.008 0.041
163 163 (0) 13 : 0.018 0.931 0.009 0.043
164 164 (0) 13 : 0.018 0.942 0.008 0.033
165 165 (0) 13 : 0.022 0.936 0.007 0.036
166 166 (0) 13 : 0.023 0.924 0.008 0.046
167 167 (0) 13 : 0.018 0.933 0.007 0.042
168 168 (0) 13 : 0.018 0.941 0.008 0.033
169 169 (0) 13 : 0.013 0.970 0.007 0.010
170 170 (0) 13 : 0.014 0.970 0.006 0.010
171 171 (0) 13 : 0.007 0.016 0.006 0.972
172 172 (0) 13 : 0.009 0.968 0.007 0.016
173 173 (0) 13 : 0.015 0.820 0.022 0.143
174 174 (0) 13 : 0.007 0.017 0.007 0.969
175 175 (0) 13 : 0.007 0.015 0.008 0.971
176 176 (0) 13 : 0.007 0.015 0.008 0.970
177 177 (33) 13 : 0.010 0.012 0.334 0.644
178 178 (0) 14 : 0.022 0.705 0.263 0.010
179 179 (0) 14 : 0.027 0.679 0.282 0.012
180 180 (0) 15 : 0.010 0.020 0.955 0.015
181 181 (0) 15 : 0.021 0.011 0.960 0.008
182 182 (0) 15 : 0.006 0.005 0.923 0.067
183 183 (0) 15 : 0.005 0.008 0.936 0.050
184 184 (0) 15 : 0.008 0.008 0.979 0.005
185 185 (0) 15 : 0.007 0.006 0.982 0.006
186 186 (0) 15 : 0.006 0.005 0.983 0.006
187 187 (0) 15 : 0.012 0.008 0.973 0.006
188 188 (0) 15 : 0.015 0.009 0.008 0.968
189 189 (0) 15 : 0.042 0.014 0.007 0.937
190 190 (0) 15 : 0.043 0.012 0.008 0.937
191 191 (0) 15 : 0.038 0.016 0.008 0.939
192 192 (0) 15 : 0.041 0.014 0.008 0.938
193 193 (0) 15 : 0.025 0.017 0.940 0.018
194 194 (0) 15 : 0.011 0.008 0.974 0.007
195 195 (0) 15 : 0.914 0.025 0.048 0.013
196 196 (0) 15 : 0.462 0.026 0.424 0.088
197 197 (0) 15 : 0.748 0.026 0.177 0.049
198 198 (0) 15 : 0.474 0.053 0.145 0.327
199 199 (0) 15 : 0.387 0.071 0.111 0.432
200 200 (0) 15 : 0.963 0.010 0.015 0.012
201 201 (0) 15 : 0.430 0.024 0.457 0.089
202 202 (0) 15 : 0.388 0.009 0.562 0.040
203 203 (0) 15 : 0.798 0.012 0.089 0.101
204 204 (16) 15 : 0.192 0.037 0.698 0.074
205 205 (16) 15 : 0.870 0.013 0.053 0.064
206 206 (0) 15 : 0.016 0.081 0.565 0.337
207 207 (0) 15 : 0.009 0.006 0.979 0.006
208 208 (0) 15 : 0.010 0.008 0.976 0.006
209 209 (0) 15 : 0.229 0.067 0.685 0.019
210 210 (0) 15 : 0.116 0.099 0.729 0.057
211 211 (0) 15 : 0.073 0.118 0.765 0.043
212 212 (0) 15 : 0.911 0.027 0.013 0.049
213 213 (0) 15 : 0.856 0.007 0.071 0.065
214 214 (0) 16 : 0.008 0.006 0.978 0.008
215 215 (0) 16 : 0.009 0.008 0.965 0.017
216 216 (0) 16 : 0.011 0.025 0.387 0.578
217 217 (33) 17 : 0.014 0.025 0.012 0.948
218 218 (33) 17 : 0.016 0.029 0.015 0.940
219 219 (50) 17 : 0.011 0.020 0.011 0.958
220 220 (33) 18 : 0.074 0.009 0.048 0.869
221 221 (33) 18 : 0.019 0.008 0.008 0.965
222 222 (33) 19 : 0.009 0.009 0.008 0.974
223 223 (33) 19 : 0.008 0.010 0.007 0.975
224 224 (0) 20 : 0.978 0.008 0.005 0.008
225 225 (0) 21 : 0.016 0.010 0.958 0.016
226 226 (0) 21 : 0.009 0.008 0.943 0.040
227 227 (0) 21 : 0.009 0.020 0.963 0.008
228 228 (0) 21 : 0.007 0.022 0.962 0.008
229 229 (0) 21 : 0.009 0.012 0.926 0.053
230 230 (0) 21 : 0.011 0.024 0.955 0.010
231 231 (0) 21 : 0.006 0.005 0.980 0.008
232 232 (0) 21 : 0.017 0.011 0.955 0.016
1 1 (0) 1 : 0.024 0.706 0.156 0.114
2 2 (0) 1 : 0.059 0.017 0.012 0.912
3 3 (0) 1 : 0.057 0.016 0.013 0.914
4 4 (0) 1 : 0.006 0.976 0.009 0.009
5 5 (0) 1 : 0.013 0.920 0.039 0.028
6 6 (0) 1 : 0.006 0.975 0.009 0.010
7 7 (0) 1 : 0.008 0.805 0.040 0.147
8 8 (0) 1 : 0.006 0.976 0.007 0.011
9 9 (0) 1 : 0.008 0.969 0.011 0.013
10 10 (0) 1 : 0.053 0.926 0.013 0.009
11 11 (0) 1 : 0.007 0.975 0.008 0.009
12 12 (0) 1 : 0.006 0.976 0.009 0.009
13 13 (0) 1 : 0.007 0.973 0.008 0.012
14 14 (0) 1 : 0.007 0.963 0.013 0.018
15 15 (0) 1 : 0.189 0.778 0.013 0.021
16 16 (0) 1 : 0.007 0.975 0.009 0.010
17 17 (0) 1 : 0.006 0.977 0.008 0.009
18 18 (0) 1 : 0.133 0.644 0.081 0.143
19 19 (0) 1 : 0.007 0.969 0.012 0.012
20 20 (0) 1 : 0.006 0.967 0.012 0.015
21 21 (0) 1 : 0.007 0.976 0.008 0.009
22 22 (0) 1 : 0.007 0.972 0.009 0.012
23 23 (0) 1 : 0.008 0.944 0.016 0.033
24 24 (0) 1 : 0.007 0.971 0.009 0.013
25 25 (0) 1 : 0.010 0.616 0.362 0.012
26 26 (0) 1 : 0.007 0.970 0.012 0.011
27 27 (0) 1 : 0.006 0.970 0.012 0.012
28 28 (0) 1 : 0.019 0.942 0.024 0.015
29 29 (0) 1 : 0.007 0.971 0.010 0.011
30 30 (0) 1 : 0.022 0.931 0.035 0.012
31 31 (0) 1 : 0.257 0.182 0.515 0.045
32 32 (0) 1 : 0.007 0.973 0.009 0.012
33 33 (0) 1 : 0.026 0.921 0.038 0.016
34 34 (0) 1 : 0.012 0.519 0.185 0.284
35 35 (0) 1 : 0.021 0.241 0.090 0.648
36 36 (0) 1 : 0.010 0.946 0.023 0.021
37 37 (0) 1 : 0.006 0.971 0.012 0.012
38 38 (0) 1 : 0.285 0.688 0.014 0.013
39 39 (0) 1 : 0.011 0.938 0.024 0.027
40 40 (0) 1 : 0.006 0.972 0.010 0.011
41 41 (0) 1 : 0.006 0.969 0.010 0.015
42 42 (0) 1 : 0.009 0.969 0.009 0.013
43 43 (0) 1 : 0.011 0.924 0.042 0.024
44 44 (0) 1 : 0.007 0.974 0.008 0.011
45 45 (0) 1 : 0.011 0.919 0.045 0.024
46 46 (0) 1 : 0.008 0.975 0.008 0.010
47 47 (0) 1 : 0.007 0.956 0.021 0.016
48 48 (0) 1 : 0.008 0.973 0.008 0.011
49 49 (0) 1 : 0.008 0.974 0.008 0.010
50 50 (0) 1 : 0.007 0.006 0.008 0.979
51 51 (0) 1 : 0.007 0.006 0.008 0.978
52 52 (0) 1 : 0.007 0.006 0.008 0.978
53 53 (0) 1 : 0.007 0.006 0.008 0.979
54 54 (0) 1 : 0.007 0.097 0.879 0.017
55 55 (0) 1 : 0.007 0.113 0.862 0.017
56 56 (0) 1 : 0.007 0.101 0.875 0.017
57 57 (0) 1 : 0.007 0.097 0.880 0.016
58 58 (0) 1 : 0.972 0.012 0.006 0.010
59 59 (0) 1 : 0.956 0.014 0.014 0.016
60 60 (0) 1 : 0.899 0.011 0.045 0.044
61 61 (0) 1 : 0.930 0.011 0.018 0.041
62 62 (0) 1 : 0.980 0.008 0.007 0.006
63 63 (0) 1 : 0.868 0.087 0.019 0.025
64 64 (0) 1 : 0.007 0.981 0.007 0.006
65 65 (16) 1 : 0.023 0.818 0.082 0.077
66 66 (0) 1 : 0.013 0.809 0.017 0.161
67 67 (16) 1 : 0.027 0.943 0.011 0.019
68 68 (16) 1 : 0.027 0.949 0.011 0.013
69 69 (0) 1 : 0.007 0.777 0.042 0.174
70 70 (0) 1 : 0.007 0.881 0.024 0.088
71 71 (0) 1 : 0.022 0.910 0.028 0.040
72 72 (0) 2 : 0.975 0.007 0.013 0.005
73 73 (0) 2 : 0.976 0.006 0.013 0.005
74 74 (16) 3 : 0.020 0.041 0.532 0.406
75 75 (0) 3 : 0.006 0.011 0.008 0.975
76 76 (0) 3 : 0.007 0.009 0.018 0.967
77 77 (0) 3 : 0.133 0.035 0.046 0.786
78 78 (16) 3 : 0.007 0.009 0.014 0.969
79 79 (16) 3 : 0.007 0.019 0.019 0.955
80 80 (0) 3 : 0.008 0.006 0.008 0.978
81 81 (0) 3 : 0.053 0.013 0.014 0.919
82 82 (33) 3 : 0.164 0.416 0.165 0.255
83 83 (0) 3 : 0.006 0.008 0.009 0.977
84 84 (0) 3 : 0.008 0.015 0.009 0.968
85 85 (0) 3 : 0.007 0.012 0.008 0.972
86 86 (33) 3 : 0.036 0.012 0.015 0.938
87 87 (0) 3 : 0.182 0.024 0.074 0.720
88 88 (33) 3 : 0.039 0.083 0.871 0.008
89 89 (0) 3 : 0.006 0.011 0.007 0.976
90 90 (16) 3 : 0.007 0.014 0.010 0.969
91 91 (0) 3 : 0.015 0.060 0.091 0.834
92 92 (0) 3 : 0.090 0.481 0.021 0.408
93 93 (0) 3 : 0.007 0.013 0.013 0.967
94 94 (16) 3 : 0.012 0.010 0.006 0.972
95 95 (0) 3 : 0.010 0.015 0.009 0.967
96 96 (16) 3 : 0.006 0.013 0.009 0.972
97 97 (0) 3 : 0.018 0.011 0.191 0.780
98 98 (16) 3 : 0.042 0.015 0.631 0.312
99 99 (16) 3 : 0.007 0.012 0.009 0.973
100 100 (0) 3 : 0.010 0.009 0.010 0.971
101 101 (16) 3 : 0.012 0.009 0.375 0.604
102 102 (0) 3 : 0.120 0.010 0.019 0.851
103 103 (0) 3 : 0.006 0.013 0.008 0.972
104 104 (0) 3 : 0.007 0.012 0.012 0.969
105 105 (0) 3 : 0.031 0.018 0.026 0.924
106 106 (0) 3 : 0.029 0.038 0.091 0.842
107 107 (0) 3 : 0.011 0.010 0.010 0.969
108 108 (0) 3 : 0.015 0.068 0.030 0.887
109 109 (0) 3 : 0.006 0.011 0.009 0.974
110 110 (0) 3 : 0.006 0.007 0.012 0.974
111 111 (0) 3 : 0.015 0.039 0.147 0.798
112 112 (0) 3 : 0.012 0.022 0.408 0.558
113 113 (0) 3 : 0.011 0.026 0.413 0.550
114 114 (0) 3 : 0.006 0.014 0.469 0.511
115 115 (0) 3 : 0.007 0.008 0.540 0.446
116 116 (0) 3 : 0.007 0.011 0.013 0.969
117 117 (0) 3 : 0.006 0.009 0.013 0.972
118 118 (0) 3 : 0.009 0.011 0.009 0.971
119 119 (0) 3 : 0.006 0.009 0.014 0.971
120 120 (0) 3 : 0.007 0.012 0.010 0.970
121 121 (0) 3 : 0.006 0.011 0.010 0.972
122 122 (0) 3 : 0.010 0.015 0.009 0.967
123 123 (0) 3 : 0.010 0.011 0.009 0.970
124 124 (0) 3 : 0.009 0.012 0.010 0.970
125 125 (0) 3 : 0.009 0.012 0.011 0.968
126 126 (0) 3 : 0.010 0.011 0.010 0.969
127 127 (0) 3 : 0.010 0.013 0.009 0.968
128 128 (0) 3 : 0.010 0.013 0.009 0.968
129 129 (0) 3 : 0.073 0.834 0.071 0.021
130 130 (0) 3 : 0.868 0.032 0.012 0.087
131 131 (66) 3 : 0.813 0.096 0.067 0.024
132 132 (83) 3 : 0.058 0.089 0.432 0.421
133 133 (0) 3 : 0.747 0.011 0.009 0.233
134 134 (0) 3 : 0.248 0.709 0.035 0.009
135 135 (16) 3 : 0.045 0.908 0.018 0.030
136 136 (33) 3 : 0.047 0.630 0.305 0.018
137 137 (0) 4 : 0.966 0.010 0.010 0.014
138 138 (0) 4 : 0.981 0.006 0.006 0.007
139 139 (0) 4 : 0.956 0.009 0.021 0.015
140 140 (0) 4 : 0.973 0.013 0.006 0.008
141 141 (0) 4 : 0.982 0.007 0.006 0.005
142 142 (0) 4 : 0.984 0.006 0.005 0.005
143 143 (0) 4 : 0.942 0.022 0.021 0.015
144 144 (0) 4 : 0.868 0.081 0.016 0.035
145 145 (33) 5 : 0.026 0.010 0.951 0.013
146 146 (50) 5 : 0.078 0.012 0.894 0.017
147 147 (0) 5 : 0.976 0.008 0.009 0.008
148 148 (0) 5 : 0.007 0.981 0.006 0.006
149 149 (83) 6 : 0.029 0.558 0.104 0.309
150 150 (33) 7 : 0.711 0.137 0.128 0.023
151 151 (33) 7 : 0.918 0.015 0.051 0.017
152 152 (0) 8 : 0.049 0.912 0.027 0.012
153 153 (0) 8 : 0.127 0.404 0.031 0.438
154 154 (0) 9 : 0.978 0.009 0.006 0.008
155 155 (0) 10 : 0.795 0.012 0.156 0.037
156 156 (0) 10 : 0.910 0.060 0.008 0.021
157 157 (16) 10 : 0.869 0.010 0.090 0.031
158 158 (0) 10 : 0.345 0.090 0.014 0.551
159 159 (50) 11 : 0.011 0.013 0.964 0.012
160 160 (33) 12 : 0.009 0.007 0.973 0.011
161 161 (0) 13 : 0.008 0.024 0.058 0.909
162 162 (0) 13 : 0.008 0.020 0.054 0.918
163 163 (0) 13 : 0.007 0.020 0.042 0.930
164 164 (0) 13 : 0.007 0.016 0.038 0.939
165 165 (0) 13 : 0.008 0.021 0.058 0.913
166 166 (0) 13 : 0.008 0.014 0.053 0.925
167 167 (0) 13 : 0.008 0.018 0.057 0.917
168 168 (0) 13 : 0.007 0.019 0.049 0.925
169 169 (0) 13 : 0.007 0.015 0.008 0.970
170 170 (0) 13 : 0.007 0.012 0.009 0.972
171 171 (0) 13 : 0.006 0.007 0.973 0.014
172 172 (0) 13 : 0.006 0.008 0.014 0.972
173 173 (0) 13 : 0.019 0.016 0.135 0.831
174 174 (0) 13 : 0.007 0.008 0.967 0.018
175 175 (0) 13 : 0.007 0.006 0.965 0.022
176 176 (0) 13 : 0.007 0.008 0.967 0.018
177 177 (33) 13 : 0.307 0.011 0.670 0.012
178 178 (0) 14 : 0.179 0.017 0.012 0.792
179 179 (0) 14 : 0.185 0.019 0.011 0.785
180 180 (0) 15 : 0.956 0.010 0.013 0.020
181 181 (0) 15 : 0.959 0.021 0.009 0.010
182 182 (0) 15 : 0.928 0.006 0.062 0.004
183 183 (0) 15 : 0.940 0.005 0.047 0.008
184 184 (0) 15 : 0.981 0.007 0.005 0.007
185 185 (0) 15 : 0.982 0.007 0.006 0.005
186 186 (0) 15 : 0.984 0.005 0.006 0.005
187 187 (0) 15 : 0.974 0.011 0.006 0.009
188 188 (0) 15 : 0.007 0.011 0.973 0.008
189 189 (0) 15 : 0.008 0.046 0.932 0.014
190 190 (0) 15 : 0.007 0.032 0.947 0.015
191 191 (0) 15 : 0.008 0.037 0.940 0.015
192 192 (0) 15 : 0.008 0.037 0.942 0.013
193 193 (0) 15 : 0.939 0.023 0.019 0.019
194 194 (0) 15 : 0.975 0.010 0.007 0.007
195 195 (0) 15 : 0.043 0.916 0.013 0.028
196 196 (0) 15 : 0.410 0.486 0.080 0.024
197 197 (0) 15 : 0.169 0.739 0.063 0.029
198 198 (0) 15 : 0.132 0.470 0.362 0.036
199 199 (0) 15 : 0.113 0.349 0.453 0.085
200 200 (0) 15 : 0.013 0.964 0.014 0.008
201 201 (0) 15 : 0.473 0.399 0.102 0.026
202 202 (0) 15 : 0.533 0.406 0.051 0.010
203 203 (0) 15 : 0.070 0.818 0.099 0.013
204 204 (16) 15 : 0.695 0.192 0.076 0.038
205 205 (16) 15 : 0.041 0.874 0.072 0.012
206 206 (0) 15 : 0.567 0.018 0.342 0.073
207 207 (0) 15 : 0.981 0.008 0.006 0.005
208 208 (0) 15 : 0.976 0.009 0.006 0.009
209 209 (0) 15 : 0.689 0.215 0.026 0.070
210 210 (0) 15 : 0.712 0.148 0.041 0.099
211 211 (0) 15 : 0.772 0.077 0.033 0.118
212 212 (0) 15 : 0.013 0.922 0.039 0.026
213 213 (0) 15 : 0.061 0.867 0.065 0.008
214 214 (0) 16 : 0.981 0.008 0.007 0.005
215 215 (0) 16 : 0.967 0.010 0.015 0.008
216 216 (0) 16 : 0.381 0.012 0.589 0.018
217 217 (33) 17 : 0.013 0.014 0.950 0.023
218 218 (33) 17 : 0.012 0.014 0.949 0.024
219 219 (50) 17 : 0.010 0.011 0.960 0.019
220 220 (33) 18 : 0.045 0.054 0.892 0.009
221 221 (33) 18 : 0.008 0.019 0.966 0.008
222 222 (33) 19 : 0.008 0.008 0.975 0.009
223 223 (33) 19 : 0.008 0.007 0.977 0.009
224 224 (0) 20 : 0.005 0.979 0.008 0.007
225 225 (0) 21 : 0.958 0.016 0.016 0.011
226 226 (0) 21 : 0.946 0.007 0.038 0.009
227 227 (0) 21 : 0.966 0.007 0.007 0.019
228 228 (0) 21 : 0.964 0.008 0.008 0.020
229 229 (0) 21 : 0.932 0.008 0.048 0.012
230 230 (0) 21 : 0.957 0.011 0.011 0.021
231 231 (0) 21 : 0.983 0.006 0.007 0.005
232 232 (0) 21 : 0.961 0.014 0.014 0.010
1 1 (0) 1 : 0.096 0.158 0.718 0.028
2 2 (0) 1 : 0.909 0.012 0.012 0.068
3 3 (0) 1 : 0.906 0.012 0.013 0.069
4 4 (0) 1 : 0.011 0.009 0.975 0.006
5 5 (0) 1 : 0.028 0.041 0.916 0.016
6 6 (0) 1 : 0.010 0.011 0.973 0.006
7 7 (0) 1 : 0.172 0.046 0.773 0.009
8 8 (0) 1 : 0.011 0.007 0.977 0.006
9 9 (0) 1 : 0.013 0.011 0.969 0.007
10 10 (0) 1 : 0.010 0.016 0.936 0.039
11 11 (0) 1 : 0.012 0.010 0.971 0.007
12 12 (0) 1 : 0.011 0.009 0.973 0.007
13 13 (0) 1 : 0.010 0.009 0.974 0.007
14 14 (0) 1 : 0.016 0.012 0.965 0.007
15 15 (0) 1 : 0.017 0.010 0.801 0.172
16 16 (0) 1 : 0.009 0.010 0.973 0.007
17 17 (0) 1 : 0.009 0.010 0.973 0.007
18 18 (0) 1 : 0.145 0.092 0.621 0.142
19 19 (0) 1 : 0.011 0.010 0.972 0.007
20 20 (0) 1 : 0.013 0.009 0.973 0.006
21 21 (0) 1 : 0.010 0.010 0.974 0.007
22 22 (0) 1 : 0.012 0.010 0.971 0.007
23 23 (0) 1 : 0.041 0.014 0.937 0.008
24 24 (0) 1 : 0.013 0.012 0.969 0.007
25 25 (0) 1 : 0.013 0.371 0.607 0.009
26 26 (0) 1 : 0.010 0.013 0.971 0.007
27 27 (0) 1 : 0.012 0.011 0.971 0.007
28 28 (0) 1 : 0.013 0.010 0.962 0.015
29 29 (0) 1 : 0.012 0.012 0.969 0.007
30 30 (0) 1 : 0.014 0.048 0.917 0.020
31 31 (0) 1 : 0.047 0.543 0.169 0.240
32 32 (0) 1 : 0.012 0.010 0.970 0.008
33 33 (0) 1 : 0.016 0.045 0.917 0.022
34 34 (0) 1 : 0.319 0.166 0.503 0.011
35 35 (0) 1 : 0.649 0.092 0.238 0.022
36 36 (0) 1 : 0.021 0.020 0.947 0.011
37 37 (0) 1 : 0.010 0.011 0.972 0.007
38 38 (0) 1 : 0.015 0.008 0.687 0.290
39 39 (0) 1 : 0.025 0.026 0.938 0.011
40 40 (0) 1 : 0.012 0.012 0.970 0.006
41 41 (0) 1 : 0.013 0.009 0.972 0.006
42 42 (0) 1 : 0.011 0.010 0.971 0.009
43 43 (0) 1 : 0.026 0.042 0.917 0.015
44 44 (0) 1 : 0.010 0.009 0.974 0.007
45 45 (0) 1 : 0.028 0.049 0.909 0.014
46 46 (0) 1 : 0.013 0.009 0.970 0.007
47 47 (0) 1 : 0.015 0.020 0.957 0.007
48 48 (0) 1 : 0.012 0.009 0.970 0.008
49 49 (0) 1 : 0.011 0.009 0.973 0.008
50 50 (0) 1 : 0.976 0.009 0.007 0.008
51 51 (0) 1 : 0.978 0.009 0.006 0.007
52 52 (0) 1 : 0.975 0.009 0.007 0.008
53 53 (0) 1 : 0.976 0.009 0.007 0.008
54 54 (0) 1 : 0.018 0.858 0.117 0.007
55 55 (0) 1 : 0.014 0.879 0.099 0.008
56 56 (0) 1 : 0.017 0.856 0.119 0.008
57 57 (0) 1 : 0.016 0.875 0.101 0.007
58 58 (0) 1 : 0.010 0.006 0.014 0.970
59 59 (0) 1 : 0.015 0.016 0.017 0.953
60 60 (0) 1 : 0.051 0.048 0.012 0.889
61 61 (0) 1 : 0.044 0.022 0.011 0.924
62 62 (0) 1 : 0.007 0.008 0.009 0.977
63 63 (0) 1 : 0.027 0.018 0.101 0.855
64 64 (0) 1 : 0.007 0.006 0.980 0.007
65 65 (16) 1 : 0.064 0.085 0.826 0.025
66 66 (0) 1 : 0.156 0.016 0.816 0.012
67 67 (16) 1 : 0.025 0.011 0.935 0.028
68 68 (16) 1 : 0.013 0.010 0.935 0.041
69 69 (0) 1 : 0.174 0.037 0.782 0.007
70 70 (0) 1 : 0.086 0.023 0.884 0.007
71 71 (0) 1 : 0.039 0.024 0.918 0.019
72 72 (0) 2 : 0.005 0.013 0.006 0.977
73 73 (0) 2 : 0.005 0.012 0.006 0.977
74 74 (16) 3 : 0.416 0.487 0.079 0.018
75 75 (0) 3 : 0.973 0.010 0.010 0.007
76 76 (0) 3 : 0.963 0.022 0.008 0.006
77 77 (0) 3 : 0.762 0.058 0.039 0.141
78 78 (16) 3 : 0.969 0.015 0.009 0.007
79 79 (16) 3 : 0.958 0.016 0.019 0.007
80 80 (0) 3 : 0.977 0.008 0.007 0.008
81 81 (0) 3 : 0.910 0.017 0.014 0.059
82 82 (33) 3 : 0.259 0.110 0.495 0.137
83 83 (0) 3 : 0.972 0.012 0.009 0.007
84 84 (0) 3 : 0.967 0.011 0.013 0.008
85 85 (0) 3 : 0.966 0.009 0.018 0.007
86 86 (33) 3 : 0.929 0.016 0.016 0.039
87 87 (0) 3 : 0.721 0.079 0.028 0.171
88 88 (33) 3 : 0.009 0.864 0.091 0.036
89 89 (0) 3 : 0.973 0.007 0.013 0.007
90 90 (16) 3 : 0.969 0.009 0.015 0.006
91 91 (0) 3 : 0.809 0.100 0.075 0.017
92 92 (0) 3 : 0.400 0.022 0.476 0.102
93 93 (0) 3 : 0.969 0.012 0.011 0.009
94 94 (16) 3 : 0.969 0.008 0.010 0.013
95 95 (0) 3 : 0.966 0.008 0.016 0.010
96 96 (16) 3 : 0.971 0.009 0.013 0.007
97 97 (0) 3 : 0.780 0.192 0.010 0.018
98 98 (16) 3 : 0.336 0.568 0.016 0.080
99 99 (16) 3 : 0.973 0.009 0.012 0.006
100 100 (0) 3 : 0.966 0.014 0.008 0.012
101 101 (16) 3 : 0.258 0.726 0.009 0.007
102 102 (0) 3 : 0.854 0.019 0.012 0.115
103 103 (0) 3 : 0.969 0.011 0.013 0.006
104 104 (0) 3 : 0.966 0.011 0.013 0.011
105 105 (0) 3 : 0.917 0.026 0.017 0.041
106 106 (0) 3 : 0.847 0.083 0.038 0.033
107 107 (0) 3 : 0.967 0.008 0.013 0.011
108 108 (0) 3 : 0.862 0.042 0.079 0.017
109 109 (0) 3 : 0.971 0.011 0.011 0.006
110 110 (0) 3 : 0.972 0.012 0.009 0.007
111 111 (0) 3 : 0.684 0.262 0.038 0.016
112 112 (0) 3 : 0.576 0.385 0.026 0.013
113 113 (0) 3 : 0.565 0.401 0.022 0.012
114 114 (0) 3 : 0.491 0.486 0.016 0.007
115 115 (0) 3 : 0.451 0.534 0.009 0.007
116 116 (0) 3 : 0.970 0.012 0.011 0.006
117 117 (0) 3 : 0.973 0.010 0.011 0.006
118 118 (0) 3 : 0.968 0.009 0.012 0.012
119 119 (0) 3 : 0.970 0.012 0.012 0.006
120 120 (0) 3 : 0.972 0.011 0.011 0.006
121 121 (0) 3 : 0.974 0.010 0.010 0.006
122 122 (0) 3 : 0.967 0.009 0.014 0.010
123 123 (0) 3 : 0.970 0.009 0.011 0.010
124 124 (0) 3 : 0.968 0.009 0.012 0.011
125 125 (0) 3 : 0.967 0.011 0.012 0.010
126 126 (0) 3 : 0.968 0.010 0.011 0.011
127 127 (0) 3 : 0.970 0.010 0.009 0.010
128 128 (0) 3 : 0.967 0.009 0.014 0.010
129 129 (0) 3 : 0.031 0.078 0.803 0.088
130 130 (0) 3 : 0.099 0.013 0.037 0.851
131 131 (66) 3 : 0.025 0.075 0.113 0.787
132 132 (83) 3 : 0.406 0.453 0.081 0.060
133 133 (0) 3 : 0.223 0.011 0.010 0.757
134 134 (0) 3 : 0.008 0.031 0.726 0.234
135 135 (16) 3 : 0.036 0.022 0.890 0.052
136 136 (33) 3 : 0.026 0.308 0.574 0.093
137 137 (0) 4 : 0.019 0.012 0.010 0.960
138 138 (0) 4 : 0.007 0.007 0.006 0.979
139 139 (0) 4 : 0.014 0.026 0.010 0.949
140 140 (0) 4 : 0.008 0.006 0.012 0.974
141 141 (0) 4 : 0.005 0.006 0.009 0.980
142 142 (0) 4 : 0.005 0.006 0.007 0.982
143 143 (0) 4 : 0.021 0.019 0.022 0.938
144 144 (0) 4 : 0.036 0.020 0.077 0.867
145 145 (33) 5 : 0.014 0.917 0.021 0.049
146 146 (50) 5 : 0.017 0.909 0.013 0.061
147 147 (0) 5 : 0.008 0.010 0.008 0.974
148 148 (0) 5 : 0.006 0.006 0.980 0.008
149 149 (83) 6 : 0.314 0.111 0.544 0.032
150 150 (33) 7 : 0.024 0.084 0.093 0.799
151 151 (33) 7 : 0.017 0.062 0.017 0.904
152 152 (0) 8 : 0.013 0.024 0.912 0.050
153 153 (0) 8 : 0.485 0.033 0.348 0.133
154 154 (0) 9 : 0.008 0.005 0.010 0.977
155 155 (0) 10 : 0.045 0.144 0.012 0.799
156 156 (0) 10 : 0.021 0.009 0.065 0.905
157 157 (16) 10 : 0.031 0.090 0.009 0.869
158 158 (0) 10 : 0.492 0.018 0.089 0.400
159 159 (50) 11 : 0.013 0.960 0.014 0.013
160 160 (33) 12 : 0.013 0.970 0.008 0.009
161 161 (0) 13 : 0.928 0.046 0.018 0.009
162 162 (0) 13 : 0.916 0.055 0.021 0.008
163 163 (0) 13 : 0.936 0.040 0.017 0.008
164 164 (0) 13 : 0.925 0.049 0.019 0.007
165 165 (0) 13 : 0.928 0.046 0.019 0.007
166 166 (0) 13 : 0.928 0.044 0.021 0.008
167 167 (0) 13 : 0.936 0.040 0.017 0.007
168 168 (0) 13 : 0.919 0.053 0.019 0.009
169 169 (0) 13 : 0.972 0.010 0.010 0.008
170 170 (0) 13 : 0.972 0.010 0.012 0.006
171 171 (0) 13 : 0.015 0.972 0.007 0.006
172 172 (0) 13 : 0.964 0.020 0.009 0.007
173 173 (0) 13 : 0.841 0.117 0.018 0.024
174 174 (0) 13 : 0.019 0.966 0.007 0.007
175 175 (0) 13 : 0.017 0.970 0.006 0.008
176 176 (0) 13 : 0.017 0.967 0.007 0.009
177 177 (33) 13 : 0.012 0.677 0.010 0.300
178 178 (0) 14 : 0.737 0.013 0.028 0.222
179 179 (0) 14 : 0.751 0.013 0.020 0.216
180 180 (0) 15 : 0.019 0.013 0.010 0.957
181 181 (0) 15 : 0.011 0.009 0.025 0.955
182 182 (0) 15 : 0.005 0.061 0.006 0.928
183 183 (0) 15 : 0.007 0.042 0.006 0.945
184 184 (0) 15 : 0.008 0.006 0.008 0.978
185 185 (0) 15 : 0.006 0.006 0.006 0.983
186 186 (0) 15 : 0.005 0.006 0.007 0.982
187 187 (0) 15 : 0.008 0.006 0.009 0.976
188 188 (0) 15 : 0.008 0.973 0.012 0.007
189 189 (0) 15 : 0.013 0.947 0.032 0.008
190 190 (0) 15 : 0.013 0.941 0.038 0.008
191 191 (0) 15 : 0.013 0.941 0.037 0.008
192 192 (0) 15 : 0.012 0.939 0.041 0.009
193 193 (0) 15 : 0.018 0.015 0.030 0.936
194 194 (0) 15 : 0.008 0.007 0.010 0.975
195 195 (0) 15 : 0.023 0.013 0.917 0.047
196 196 (0) 15 : 0.028 0.059 0.504 0.409
197 197 (0) 15 : 0.024 0.053 0.739 0.184
198 198 (0) 15 : 0.050 0.317 0.482 0.151
199 199 (0) 15 : 0.074 0.419 0.377 0.130
200 200 (0) 15 : 0.008 0.013 0.966 0.013
201 201 (0) 15 : 0.025 0.096 0.408 0.471
202 202 (0) 15 : 0.010 0.037 0.356 0.597
203 203 (0) 15 : 0.011 0.090 0.807 0.091
204 204 (16) 15 : 0.032 0.053 0.230 0.685
205 205 (16) 15 : 0.013 0.083 0.858 0.046
206 206 (0) 15 : 0.065 0.354 0.018 0.563
207 207 (0) 15 : 0.006 0.006 0.009 0.980
208 208 (0) 15 : 0.009 0.006 0.010 0.976
209 209 (0) 15 : 0.066 0.022 0.224 0.687
210 210 (0) 15 : 0.107 0.049 0.152 0.692
211 211 (0) 15 : 0.116 0.039 0.093 0.752
212 212 (0) 15 : 0.024 0.041 0.922 0.013
213 213 (0) 15 : 0.008 0.063 0.863 0.066
214 214 (0) 16 : 0.006 0.007 0.007 0.980
215 215 (0) 16 : 0.009 0.017 0.010 0.964
216 216 (0) 16 : 0.022 0.575 0.016 0.388
217 217 (33) 17 : 0.029 0.945 0.014 0.012
218 218 (33) 17 : 0.028 0.944 0.015 0.012
219 219 (50) 17 : 0.022 0.955 0.013 0.011
220 220 (33) 18 : 0.009 0.862 0.083 0.047
221 221 (33) 18 : 0.010 0.960 0.023 0.007
222 222 (33) 19 : 0.010 0.974 0.008 0.008
223 223 (33) 19 : 0.009 0.975 0.009 0.007
224 224 (0) 20 : 0.008 0.008 0.979 0.005
225 225 (0) 21 : 0.010 0.018 0.015 0.956
226 226 (0) 21 : 0.009 0.040 0.009 0.942
227 227 (0) 21 : 0.023 0.007 0.008 0.962
228 228 (0) 21 : 0.021 0.009 0.008 0.962
229 229 (0) 21 : 0.011 0.045 0.009 0.936
230 230 (0) 21 : 0.023 0.011 0.012 0.954
231 231 (0) 21 : 0.005 0.007 0.006 0.981
232 232 (0) 21 : 0.011 0.017 0.016 0.956
1 1 (0) 1 : 0.149 0.123 0.022 0.705
2 2 (0) 1 : 0.012 0.867 0.103 0.019
3 3 (0) 1 : 0.015 0.866 0.100 0.019
4 4 (0) 1 : 0.009 0.012 0.006 0.974
5 5 (0) 1 : 0.043 0.044 0.014 0.899
6 6 (0) 1 : 0.010 0.010 0.006 0.975
7 7 (0) 1 : 0.038 0.159 0.009 0.794
8 8 (0) 1 : 0.007 0.012 0.005 0.976
9 9 (0) 1 : 0.014 0.012 0.007 0.967
10 10 (0) 1 : 0.015 0.011 0.050 0.925
11 11 (0) 1 : 0.008 0.011 0.006 0.974
12 12 (0) 1 : 0.009 0.008 0.007 0.976
13 13 (0) 1 : 0.010 0.010 0.007 0.972
14 14 (0) 1 : 0.012 0.014 0.007 0.967
15 15 (0) 1 : 0.013 0.020 0.181 0.786
16 16 (0) 1 : 0.009 0.009 0.006 0.976
17 17 (0) 1 : 0.009 0.009 0.007 0.976
18 18 (0) 1 : 0.081 0.161 0.111 0.647
19 19 (0) 1 : 0.011 0.011 0.006 0.972
20 20 (0) 1 : 0.010 0.012 0.006 0.972
21 21 (0) 1 : 0.009 0.009 0.006 0.976
22 22 (0) 1 : 0.011 0.012 0.006 0.970
23 23 (0) 1 : 0.016 0.025 0.008 0.952
24 24 (0) 1 : 0.011 0.013 0.007 0.970
25 25 (0) 1 : 0.383 0.012 0.007 0.598
26 26 (0) 1 : 0.010 0.010 0.006 0.975
27 27 (0) 1 : 0.012 0.012 0.006 0.970
28 28 (0) 1 : 0.011 0.021 0.015 0.953
29 29 (0) 1 : 0.011 0.011 0.007 0.971
30 30 (0) 1 : 0.051 0.012 0.020 0.916
31 31 (0) 1 : 0.546 0.039 0.273 0.141
32 32 (0) 1 : 0.010 0.012 0.008 0.970
33 33 (0) 1 : 0.039 0.017 0.021 0.923
34 34 (0) 1 : 0.167 0.299 0.009 0.524
35 35 (0) 1 : 0.085 0.646 0.022 0.247
36 36 (0) 1 : 0.022 0.018 0.012 0.948
37 37 (0) 1 : 0.011 0.011 0.006 0.972
38 38 (0) 1 : 0.013 0.016 0.298 0.673
39 39 (0) 1 : 0.023 0.030 0.012 0.935
40 40 (0) 1 : 0.010 0.013 0.006 0.970
41 41 (0) 1 : 0.012 0.013 0.006 0.969
42 42 (0) 1 : 0.011 0.011 0.008 0.970
43 43 (0) 1 : 0.042 0.028 0.011 0.919
44 44 (0) 1 : 0.009 0.012 0.007 0.972
45 45 (0) 1 : 0.040 0.027 0.013 0.919
46 46 (0) 1 : 0.009 0.010 0.008 0.974
47 47 (0) 1 : 0.024 0.016 0.007 0.952
48 48 (0) 1 : 0.010 0.012 0.007 0.971
49 49 (0) 1 : 0.008 0.011 0.007 0.973
50 50 (0) 1 : 0.008 0.978 0.008 0.006
51 51 (0) 1 : 0.008 0.978 0.008 0.006
52 52 (0) 1 : 0.008 0.978 0.008 0.006
53 53 (0) 1 : 0.008 0.980 0.008 0.005
54 54 (0) 1 : 0.880 0.020 0.008 0.092
55 55 (0) 1 : 0.874 0.017 0.007 0.102
56 56 (0) 1 : 0.881 0.017 0.007 0.094
57 57 (0) 1 : 0.893 0.013 0.008 0.086
58 58 (0) 1 : 0.006 0.009 0.971 0.014
59 59 (0) 1 : 0.016 0.014 0.955 0.015
60 60 (0) 1 : 0.045 0.044 0.900 0.012
61 61 (0) 1 : 0.018 0.029 0.940 0.013
62 62 (0) 1 : 0.007 0.006 0.981 0.007
63 63 (0) 1 : 0.019 0.025 0.881 0.074
64 64 (0) 1 : 0.007 0.006 0.007 0.981
65 65 (16) 1 : 0.111 0.072 0.026 0.791
66 66 (0) 1 : 0.020 0.177 0.012 0.791
67 67 (16) 1 : 0.011 0.018 0.032 0.940
68 68 (16) 1 : 0.009 0.012 0.037 0.942
69 69 (0) 1 : 0.025 0.218 0.008 0.749
70 70 (0) 1 : 0.022 0.099 0.006 0.873
71 71 (0) 1 : 0.027 0.049 0.021 0.902
72 72 (0) 2 : 0.012 0.004 0.978 0.006
73 73 (0) 2 : 0.013 0.005 0.977 0.005
74 74 (16) 3 : 0.496 0.438 0.011 0.056
75 75 (0) 3 : 0.009 0.976 0.006 0.009
76 76 (0) 3 : 0.017 0.969 0.006 0.009
77 77 (0) 3 : 0.046 0.775 0.145 0.034
78 78 (16) 3 : 0.013 0.971 0.007 0.009
79 79 (16) 3 : 0.015 0.957 0.007 0.021
80 80 (0) 3 : 0.008 0.979 0.008 0.006
81 81 (0) 3 : 0.018 0.912 0.054 0.017
82 82 (33) 3 : 0.098 0.256 0.147 0.499
83 83 (0) 3 : 0.009 0.978 0.006 0.007
84 84 (0) 3 : 0.009 0.970 0.007 0.014
85 85 (0) 3 : 0.008 0.971 0.007 0.015
86 86 (33) 3 : 0.014 0.934 0.039 0.013
87 87 (0) 3 : 0.085 0.715 0.169 0.030
88 88 (33) 3 : 0.853 0.009 0.035 0.104
89 89 (0) 3 : 0.008 0.975 0.006 0.011
90 90 (16) 3 : 0.010 0.969 0.007 0.014
91 91 (0) 3 : 0.113 0.811 0.015 0.061
92 92 (0) 3 : 0.020 0.418 0.077 0.485
93 93 (0) 3 : 0.013 0.966 0.008 0.013
94 94 (16) 3 : 0.007 0.971 0.011 0.010
95 95 (0) 3 : 0.009 0.965 0.010 0.016
96 96 (16) 3 : 0.008 0.971 0.006 0.014
97 97 (0) 3 : 0.192 0.777 0.021 0.010
98 98 (16) 3 : 0.530 0.369 0.083 0.017
99 99 (16) 3 : 0.009 0.973 0.007 0.012
100 100 (0) 3 : 0.013 0.968 0.011 0.009
101 101 (16) 3 : 0.634 0.351 0.007 0.008
102 102 (0) 3 : 0.018 0.828 0.143 0.010
103 103 (0) 3 : 0.011 0.968 0.006 0.015
104 104 (0) 3 : 0.012 0.968 0.008 0.012
105 105 (0) 3 : 0.026 0.920 0.037 0.016
106 106 (0) 3 : 0.077 0.863 0.025 0.035
107 107 (0) 3 : 0.009 0.959 0.021 0.011
108 108 (0) 3 : 0.037 0.866 0.015 0.082
109 109 (0) 3 : 0.010 0.972 0.006 0.011
110 110 (0) 3 : 0.012 0.973 0.008 0.007
111 111 (0) 3 : 0.244 0.708 0.012 0.036
112 112 (0) 3 : 0.360 0.610 0.012 0.018
113 113 (0) 3 : 0.351 0.618 0.013 0.019
114 114 (0) 3 : 0.503 0.476 0.006 0.016
115 115 (0) 3 : 0.521 0.463 0.008 0.008
116 116 (0) 3 : 0.013 0.971 0.006 0.011
117 117 (0) 3 : 0.011 0.974 0.006 0.009
118 118 (0) 3 : 0.010 0.970 0.009 0.011
119 119 (0) 3 : 0.012 0.973 0.007 0.009
120 120 (0) 3 : 0.012 0.971 0.006 0.011
121 121 (0) 3 : 0.011 0.973 0.006 0.011
122 122 (0) 3 : 0.009 0.966 0.011 0.014
123 123 (0) 3 : 0.009 0.970 0.010 0.011
124 124 (0) 3 : 0.011 0.968 0.010 0.011
125 125 (0) 3 : 0.010 0.970 0.010 0.010
126 126 (0) 3 : 0.008 0.972 0.009 0.011
127 127 (0) 3 : 0.009 0.972 0.009 0.009
128 128 (0) 3 : 0.008 0.968 0.010 0.014
129 129 (0) 3 : 0.094 0.024 0.079 0.804
130 130 (0) 3 : 0.014 0.073 0.879 0.034
131 131 (66) 3 : 0.055 0.024 0.794 0.127
132 132 (83) 3 : 0.474 0.371 0.057 0.098
133 133 (0) 3 : 0.010 0.149 0.830 0.011
134 134 (0) 3 : 0.024 0.007 0.245 0.723
135 135 (16) 3 : 0.019 0.035 0.054 0.892
136 136 (33) 3 : 0.331 0.024 0.058 0.588
137 137 (0) 4 : 0.011 0.018 0.961 0.010
138 138 (0) 4 : 0.006 0.007 0.982 0.006
139 139 (0) 4 : 0.031 0.014 0.945 0.010
140 140 (0) 4 : 0.005 0.007 0.976 0.012
141 141 (0) 4 : 0.006 0.005 0.981 0.008
142 142 (0) 4 : 0.006 0.005 0.982 0.007
143 143 (0) 4 : 0.019 0.017 0.943 0.021
144 144 (0) 4 : 0.017 0.027 0.888 0.067
145 145 (33) 5 : 0.937 0.013 0.034 0.016
146 146 (50) 5 : 0.912 0.019 0.055 0.014
147 147 (0) 5 : 0.008 0.008 0.976 0.007
148 148 (0) 5 : 0.006 0.006 0.007 0.981
149 149 (83) 6 : 0.101 0.315 0.033 0.550
150 150 (33) 7 : 0.050 0.016 0.843 0.092
151 151 (33) 7 : 0.045 0.016 0.922 0.016
152 152 (0) 8 : 0.028 0.011 0.044 0.917
153 153 (0) 8 : 0.027 0.449 0.118 0.406
154 154 (0) 9 : 0.005 0.007 0.979 0.009
155 155 (0) 10 : 0.154 0.044 0.788 0.014
156 156 (0) 10 : 0.008 0.020 0.922 0.051
157 157 (16) 10 : 0.077 0.025 0.889 0.009
158 158 (0) 10 : 0.016 0.370 0.518 0.096
159 159 (50) 11 : 0.964 0.013 0.012 0.011
160 160 (33) 12 : 0.974 0.010 0.009 0.007
161 161 (0) 13 : 0.033 0.943 0.007 0.017
162 162 (0) 13 : 0.042 0.931 0.008 0.019
163 163 (0) 13 : 0.041 0.934 0.008 0.018
164 164 (0) 13 : 0.037 0.939 0.009 0.015
165 165 (0) 13 : 0.045 0.924 0.007 0.024
166 166 (0) 13 : 0.047 0.930 0.008 0.015
167 167 (0) 13 : 0.028 0.950 0.008 0.015
168 168 (0) 13 : 0.040 0.936 0.007 0.016
169 169 (0) 13 : 0.009 0.970 0.007 0.015
170 170 (0) 13 : 0.011 0.968 0.006 0.015
171 171 (0) 13 : 0.971 0.016 0.006 0.007
172 172 (0) 13 : 0.015 0.970 0.006 0.009
173 173 (0) 13 : 0.113 0.856 0.018 0.012
174 174 (0) 13 : 0.969 0.017 0.007 0.007
175 175 (0) 13 : 0.967 0.018 0.008 0.007
176 176 (0) 13 : 0.970 0.016 0.007 0.007
177 177 (33) 13 : 0.624 0.012 0.354 0.010
178 178 (0) 14 : 0.015 0.582 0.372 0.032
179 179 (0) 14 : 0.015 0.593 0.362 0.030
180 180 (0) 15 : 0.013 0.019 0.958 0.010
181 181 (0) 15 : 0.010 0.009 0.959 0.022
182 182 (0) 15 : 0.063 0.004 0.928 0.005
183 183 (0) 15 : 0.058 0.008 0.929 0.005
184 184 (0) 15 : 0.005 0.008 0.979 0.007
185 185 (0) 15 : 0.006 0.005 0.982 0.006
186 186 (0) 15 : 0.006 0.005 0.984 0.006
187 187 (0) 15 : 0.006 0.008 0.977 0.010
188 188 (0) 15 : 0.972 0.009 0.007 0.012
189 189 (0) 15 : 0.943 0.012 0.007 0.038
190 190 (0) 15 : 0.948 0.014 0.007 0.032
191 191 (0) 15 : 0.947 0.013 0.008 0.032
192 192 (0) 15 : 0.944 0.013 0.008 0.035
193 193 (0) 15 : 0.020 0.018 0.938 0.024
194 194 (0) 15 : 0.007 0.007 0.976 0.010
195 195 (0) 15 : 0.012 0.025 0.032 0.932
196 196 (0) 15 : 0.088 0.027 0.422 0.463
197 197 (0) 15 : 0.055 0.026 0.174 0.745
198 198 (0) 15 : 0.338 0.044 0.136 0.482
199 199 (0) 15 : 0.423 0.076 0.100 0.401
200 200 (0) 15 : 0.012 0.009 0.015 0.964
201 201 (0) 15 : 0.099 0.022 0.459 0.420
202 202 (0) 15 : 0.051 0.009 0.601 0.339
203 203 (0) 15 : 0.111 0.011 0.072 0.806
204 204 (16) 15 : 0.051 0.035 0.696 0.217
205 205 (16) 15 : 0.098 0.011 0.046 0.845
206 206 (0) 15 : 0.372 0.045 0.569 0.014
207 207 (0) 15 : 0.006 0.006 0.980 0.008
208 208 (0) 15 : 0.006 0.008 0.976 0.011
209 209 (0) 15 : 0.020 0.062 0.703 0.214
210 210 (0) 15 : 0.044 0.092 0.735 0.128
211 211 (0) 15 : 0.037 0.105 0.792 0.066
212 212 (0) 15 : 0.045 0.022 0.014 0.919
213 213 (0) 15 : 0.059 0.008 0.056 0.877
214 214 (0) 16 : 0.007 0.005 0.981 0.007
215 215 (0) 16 : 0.019 0.009 0.964 0.009
216 216 (0) 16 : 0.595 0.020 0.371 0.014
217 217 (33) 17 : 0.951 0.024 0.011 0.013
218 218 (33) 17 : 0.952 0.026 0.010 0.012
219 219 (50) 17 : 0.962 0.017 0.010 0.011
220 220 (33) 18 : 0.872 0.010 0.046 0.072
221 221 (33) 18 : 0.965 0.009 0.008 0.019
222 222 (33) 19 : 0.974 0.008 0.010 0.008
223 223 (33) 19 : 0.975 0.009 0.008 0.008
224 224 (0) 20 : 0.009 0.007 0.004 0.980
225 225 (0) 21 : 0.018 0.009 0.956 0.017
226 226 (0) 21 : 0.036 0.008 0.946 0.009
227 227 (0) 21 : 0.008 0.019 0.965 0.009
228 228 (0) 21 : 0.008 0.019 0.964 0.009
229 229 (0) 21 : 0.058 0.010 0.924 0.007
230 230 (0) 21 : 0.012 0.020 0.958 0.010
231 231 (0) 21 : 0.007 0.005 0.983 0.005
232 232 (0) 21 : 0.015 0.010 0.960 0.015
1 1 (0) 1 : 0.121 0.687 0.167 0.025
2 2 (0) 1 : 0.919 0.013 0.010 0.058
3 3 (0) 1 : 0.921 0.011 0.009 0.059
4 4 (0) 1 : 0.010 0.975 0.010 0.006
5 5 (0) 1 : 0.033 0.892 0.058 0.017
6 6 (0) 1 : 0.009 0.975 0.009 0.006
7 7 (0) 1 : 0.159 0.796 0.036 0.009
8 8 (0) 1 : 0.010 0.978 0.007 0.006
9 9 (0) 1 : 0.013 0.967 0.013 0.007
10 10 (0) 1 : 0.009 0.937 0.014 0.040
11 11 (0) 1 : 0.010 0.975 0.008 0.006
12 12 (0) 1 : 0.009 0.976 0.008 0.007
13 13 (0) 1 : 0.010 0.973 0.009 0.007
14 14 (0) 1 : 0.018 0.964 0.011 0.007
15 15 (0) 1 : 0.020 0.797 0.010 0.173
16 16 (0) 1 : 0.010 0.975 0.008 0.007
17 17 (0) 1 : 0.009 0.974 0.009 0.008
18 18 (0) 1 : 0.147 0.631 0.087 0.136
19 19 (0) 1 : 0.012 0.972 0.010 0.006
20 20 (0) 1 : 0.013 0.970 0.010 0.007
21 21 (0) 1 : 0.010 0.977 0.008 0.006
22 22 (0) 1 : 0.013 0.970 0.010 0.007
23 23 (0) 1 : 0.033 0.944 0.015 0.008
24 24 (0) 1 : 0.013 0.970 0.011 0.006
25 25 (0) 1 : 0.014 0.616 0.360 0.009
26 26 (0) 1 : 0.011 0.971 0.011 0.007
27 27 (0) 1 : 0.011 0.972 0.011 0.006
28 28 (0) 1 : 0.019 0.954 0.012 0.015
29 29 (0) 1 : 0.014 0.968 0.011 0.007
30 30 (0) 1 : 0.016 0.907 0.055 0.022
31 31 (0) 1 : 0.047 0.157 0.555 0.242
32 32 (0) 1 : 0.014 0.968 0.010 0.008
33 33 (0) 1 : 0.014 0.921 0.042 0.023
34 34 (0) 1 : 0.323 0.508 0.159 0.009
35 35 (0) 1 : 0.618 0.256 0.097 0.029
36 36 (0) 1 : 0.022 0.943 0.024 0.011
37 37 (0) 1 : 0.012 0.971 0.011 0.006
38 38 (0) 1 : 0.013 0.685 0.011 0.292
39 39 (0) 1 : 0.034 0.923 0.031 0.012
40 40 (0) 1 : 0.013 0.972 0.009 0.006
41 41 (0) 1 : 0.012 0.972 0.011 0.006
42 42 (0) 1 : 0.011 0.970 0.010 0.009
43 43 (0) 1 : 0.023 0.916 0.048 0.013
44 44 (0) 1 : 0.010 0.975 0.009 0.007
45 45 (0) 1 : 0.024 0.922 0.043 0.011
46 46 (0) 1 : 0.010 0.972 0.010 0.008
47 47 (0) 1 : 0.019 0.954 0.020 0.007
48 48 (0) 1 : 0.012 0.972 0.008 0.008
49 49 (0) 1 : 0.012 0.973 0.008 0.007
50 50 (0) 1 : 0.979 0.006 0.007 0.008
51 51 (0) 1 : 0.980 0.006 0.007 0.007
52 52 (0) 1 : 0.978 0.006 0.007 0.009
53 53 (0) 1 : 0.977 0.007 0.008 0.008
54 54 (0) 1 : 0.016 0.111 0.866 0.008
55 55 (0) 1 : 0.017 0.123 0.853 0.008
56 56 (0) 1 : 0.018 0.108 0.867 0.006
57 57 (0) 1 : 0.015 0.106 0.872 0.007
58 58 (0) 1 : 0.011 0.013 0.006 0.971
59 59 (0) 1 : 0.014 0.016 0.016 0.954
60 60 (0) 1 : 0.039 0.009 0.054 0.898
61 61 (0) 1 : 0.040 0.010 0.021 0.928
62 62 (0) 1 : 0.006 0.008 0.007 0.979
63 63 (0) 1 : 0.027 0.092 0.020 0.861
64 64 (0) 1 : 0.006 0.981 0.006 0.007
65 65 (16) 1 : 0.082 0.804 0.090 0.024
66 66 (0) 1 : 0.176 0.799 0.013 0.012
67 67 (16) 1 : 0.018 0.944 0.011 0.027
68 68 (16) 1 : 0.013 0.946 0.010 0.031
69 69 (0) 1 : 0.196 0.763 0.034 0.007
70 70 (0) 1 : 0.090 0.877 0.026 0.007
71 71 (0) 1 : 0.046 0.891 0.039 0.023
72 72 (0) 2 : 0.004 0.005 0.012 0.979
73 73 (0) 2 : 0.005 0.006 0.011 0.979
74 74 (16) 3 : 0.433 0.052 0.504 0.011
75 75 (0) 3 : 0.976 0.010 0.009 0.006
76 76 (0) 3 : 0.968 0.009 0.016 0.007
77 77 (0) 3 : 0.785 0.035 0.041 0.140
78 78 (16) 3 : 0.970 0.009 0.015 0.007
79 79 (16) 3 : 0.956 0.020 0.017 0.007
80 80 (0) 3 : 0.977 0.006 0.008 0.008
81 81 (0) 3 : 0.909 0.012 0.017 0.062
82 82 (33) 3 : 0.242 0.525 0.099 0.133
83 83 (0) 3 : 0.976 0.008 0.010 0.006
84 84 (0) 3 : 0.969 0.012 0.011 0.008
85 85 (0) 3 : 0.968 0.015 0.008 0.008
86 86 (33) 3 : 0.938 0.014 0.016 0.032
87 87 (0) 3 : 0.704 0.020 0.082 0.194
88 88 (33) 3 : 0.009 0.097 0.848 0.046
89 89 (0) 3 : 0.977 0.010 0.007 0.005
90 90 (16) 3 : 0.973 0.012 0.010 0.005
91 91 (0) 3 : 0.820 0.064 0.102 0.013
92 92 (0) 3 : 0.425 0.427 0.022 0.125
93 93 (0) 3 : 0.970 0.012 0.011 0.007
94 94 (16) 3 : 0.971 0.011 0.007 0.011
95 95 (0) 3 : 0.966 0.015 0.008 0.011
96 96 (16) 3 : 0.969 0.016 0.008 0.007
97 97 (0) 3 : 0.780 0.010 0.193 0.017
98 98 (16) 3 : 0.344 0.014 0.608 0.034
99 99 (16) 3 : 0.974 0.011 0.008 0.007
100 100 (0) 3 : 0.966 0.010 0.013 0.011
101 101 (16) 3 : 0.286 0.015 0.692 0.006
102 102 (0) 3 : 0.862 0.012 0.016 0.109
103 103 (0) 3 : 0.969 0.016 0.010 0.006
104 104 (0) 3 : 0.953 0.014 0.021 0.013
105 105 (0) 3 : 0.889 0.022 0.049 0.040
106 106 (0) 3 : 0.852 0.038 0.083 0.027
107 107 (0) 3 : 0.967 0.012 0.010 0.011
108 108 (0) 3 : 0.885 0.064 0.035 0.017
109 109 (0) 3 : 0.974 0.011 0.009 0.006
110 110 (0) 3 : 0.973 0.009 0.012 0.006
111 111 (0) 3 : 0.714 0.041 0.232 0.013
112 112 (0) 3 : 0.579 0.019 0.391 0.010
113 113 (0) 3 : 0.579 0.017 0.394 0.010
114 114 (0) 3 : 0.513 0.016 0.465 0.006
115 115 (0) 3 : 0.471 0.008 0.515 0.006
116 116 (0) 3 : 0.971 0.013 0.010 0.006
117 117 (0) 3 : 0.973 0.010 0.011 0.005
118 118 (0) 3 : 0.967 0.013 0.010 0.010
119 119 (0) 3 : 0.971 0.011 0.013 0.006
120 120 (0) 3 : 0.971 0.012 0.012 0.006
121 121 (0) 3 : 0.972 0.011 0.012 0.006
122 122 (0) 3 : 0.968 0.014 0.009 0.010
123 123 (0) 3 : 0.970 0.011 0.009 0.010
124 124 (0) 3 : 0.966 0.012 0.011 0.011
125 125 (0) 3 : 0.972 0.010 0.009 0.009
126 126 (0) 3 : 0.971 0.010 0.009 0.010
127 127 (0) 3 : 0.971 0.011 0.009 0.009
128 128 (0) 3 : 0.968 0.014 0.009 0.009
129 129 (0) 3 : 0.028 0.836 0.058 0.079
130 130 (0) 3 : 0.092 0.035 0.013 0.859
131 131 (66) 3 : 0.025 0.107 0.049 0.819
132 132 (83) 3 : 0.407 0.083 0.436 0.075
133 133 (0) 3 : 0.220 0.009 0.010 0.761
134 134 (0) 3 : 0.010 0.689 0.039 0.262
135 135 (16) 3 : 0.033 0.903 0.023 0.041
136 136 (33) 3 : 0.022 0.576 0.335 0.067
137 137 (0) 4 : 0.017 0.010 0.011 0.963
138 138 (0) 4 : 0.007 0.006 0.006 0.980
139 139 (0) 4 : 0.014 0.009 0.027 0.950
140 140 (0) 4 : 0.007 0.015 0.005 0.972
141 141 (0) 4 : 0.005 0.008 0.006 0.980
142 142 (0) 4 : 0.005 0.006 0.006 0.984
143 143 (0) 4 : 0.018 0.020 0.021 0.941
144 144 (0) 4 : 0.034 0.080 0.017 0.869
145 145 (33) 5 : 0.016 0.015 0.937 0.031
146 146 (50) 5 : 0.014 0.011 0.901 0.074
147 147 (0) 5 : 0.008 0.007 0.009 0.975
148 148 (0) 5 : 0.006 0.980 0.007 0.007
149 149 (83) 6 : 0.315 0.553 0.103 0.028
150 150 (33) 7 : 0.016 0.040 0.052 0.892
151 151 (33) 7 : 0.014 0.015 0.045 0.926
152 152 (0) 8 : 0.010 0.906 0.027 0.058
153 153 (0) 8 : 0.451 0.416 0.030 0.104
154 154 (0) 9 : 0.007 0.008 0.005 0.980
155 155 (0) 10 : 0.048 0.012 0.139 0.802
156 156 (0) 10 : 0.019 0.061 0.009 0.911
157 157 (16) 10 : 0.036 0.009 0.084 0.871
158 158 (0) 10 : 0.510 0.076 0.019 0.396
159 159 (50) 11 : 0.012 0.012 0.965 0.011
160 160 (33) 12 : 0.010 0.009 0.973 0.008
161 161 (0) 13 : 0.944 0.014 0.035 0.007
162 162 (0) 13 : 0.939 0.017 0.035 0.008
163 163 (0) 13 : 0.940 0.017 0.036 0.007
164 164 (0) 13 : 0.941 0.018 0.034 0.007
165 165 (0) 13 : 0.941 0.019 0.032 0.008
166 166 (0) 13 : 0.925 0.021 0.046 0.008
167 167 (0) 13 : 0.939 0.016 0.038 0.007
168 168 (0) 13 : 0.933 0.015 0.044 0.007
169 169 (0) 13 : 0.969 0.015 0.009 0.006
170 170 (0) 13 : 0.970 0.013 0.010 0.006
171 171 (0) 13 : 0.016 0.007 0.972 0.006
172 172 (0) 13 : 0.968 0.009 0.017 0.007
173 173 (0) 13 : 0.837 0.017 0.121 0.025
174 174 (0) 13 : 0.013 0.007 0.973 0.007
175 175 (0) 13 : 0.018 0.006 0.969 0.007
176 176 (0) 13 : 0.016 0.007 0.970 0.008
177 177 (33) 13 : 0.011 0.009 0.670 0.310
178 178 (0) 14 : 0.774 0.022 0.009 0.194
179 179 (0) 14 : 0.746 0.022 0.012 0.221
180 180 (0) 15 : 0.017 0.011 0.013 0.960
181 181 (0) 15 : 0.012 0.020 0.008 0.959
182 182 (0) 15 : 0.004 0.005 0.060 0.931
183 183 (0) 15 : 0.007 0.005 0.043 0.945
184 184 (0) 15 : 0.008 0.007 0.006 0.979
185 185 (0) 15 : 0.005 0.006 0.006 0.983
186 186 (0) 15 : 0.005 0.006 0.006 0.984
187 187 (0) 15 : 0.009 0.010 0.006 0.974
188 188 (0) 15 : 0.008 0.011 0.973 0.008
189 189 (0) 15 : 0.013 0.036 0.944 0.008
190 190 (0) 15 : 0.015 0.047 0.930 0.008
191 191 (0) 15 : 0.013 0.039 0.940 0.007
192 192 (0) 15 : 0.014 0.034 0.945 0.007
193 193 (0) 15 : 0.017 0.023 0.018 0.942
194 194 (0) 15 : 0.007 0.013 0.008 0.972
195 195 (0) 15 : 0.025 0.924 0.017 0.033
196 196 (0) 15 : 0.031 0.477 0.070 0.421
197 197 (0) 15 : 0.028 0.729 0.055 0.188
198 198 (0) 15 : 0.043 0.436 0.368 0.153
199 199 (0) 15 : 0.068 0.351 0.416 0.164
200 200 (0) 15 : 0.009 0.966 0.013 0.013
201 201 (0) 15 : 0.030 0.372 0.115 0.484
202 202 (0) 15 : 0.009 0.370 0.041 0.580
203 203 (0) 15 : 0.011 0.806 0.093 0.090
204 204 (16) 15 : 0.028 0.167 0.073 0.732
205 205 (16) 15 : 0.015 0.894 0.048 0.044
206 206 (0) 15 : 0.073 0.014 0.343 0.569
207 207 (0) 15 : 0.006 0.008 0.006 0.980
208 208 (0) 15 : 0.009 0.010 0.005 0.976
209 209 (0) 15 : 0.082 0.201 0.018 0.698
210 210 (0) 15 : 0.106 0.145 0.056 0.694
211 211 (0) 15 : 0.128 0.092 0.041 0.739
212 212 (0) 15 : 0.028 0.908 0.053 0.011
213 213 (0) 15 : 0.009 0.854 0.051 0.087
214 214 (0) 16 : 0.005 0.008 0.006 0.981
215 215 (0) 16 : 0.007 0.009 0.016 0.968
216 216 (0) 16 : 0.023 0.012 0.590 0.375
217 217 (33) 17 : 0.029 0.012 0.947 0.012
218 218 (33) 17 : 0.030 0.013 0.943 0.013
219 219 (50) 17 : 0.022 0.011 0.958 0.009
220 220 (33) 18 : 0.008 0.061 0.890 0.041
221 221 (33) 18 : 0.008 0.020 0.964 0.008
222 222 (33) 19 : 0.010 0.009 0.974 0.007
223 223 (33) 19 : 0.008 0.008 0.977 0.007
224 224 (0) 20 : 0.008 0.978 0.008 0.005
225 225 (0) 21 : 0.010 0.018 0.014 0.958
226 226 (0) 21 : 0.009 0.008 0.032 0.951
227 227 (0) 21 : 0.018 0.009 0.008 0.966
228 228 (0) 21 : 0.020 0.008 0.009 0.964
229 229 (0) 21 : 0.013 0.008 0.049 0.931
230 230 (0) 21 : 0.024 0.011 0.009 0.956
231 231 (0) 21 : 0.005 0.006 0.007 0.982
232 232 (0) 21 : 0.010 0.013 0.016 0.960
1 1 (0) 1 : 0.107 0.021 0.726 0.146
2 2 (0) 1 : 0.931 0.046 0.013 0.010
3 3 (0) 1 : 0.931 0.047 0.011 0.011
4 4 (0) 1 : 0.011 0.006 0.973 0.010
5 5 (0) 1 : 0.028 0.015 0.911 0.046
6 6 (0) 1 : 0.011 0.006 0.975 0.009
7 7 (0) 1 : 0.116 0.007 0.830 0.047
8 8 (0) 1 : 0.012 0.006 0.976 0.006
9 9 (0) 1 : 0.012 0.006 0.972 0.010
10 10 (0) 1 : 0.011 0.049 0.927 0.013
11 11 (0) 1 : 0.010 0.007 0.975 0.009
12 12 (0) 1 : 0.009 0.007 0.976 0.008
13 13 (0) 1 : 0.011 0.007 0.973 0.009
14 14 (0) 1 : 0.015 0.007 0.967 0.011
15 15 (0) 1 : 0.019 0.191 0.781 0.009
16 16 (0) 1 : 0.009 0.007 0.975 0.010
17 17 (0) 1 : 0.009 0.007 0.975 0.009
18 18 (0) 1 : 0.131 0.136 0.642 0.091
19 19 (0) 1 : 0.011 0.007 0.971 0.011
20 20 (0) 1 : 0.014 0.006 0.972 0.009
21 21 (0) 1 : 0.009 0.006 0.975 0.009
22 22 (0) 1 : 0.013 0.005 0.972 0.010
23 23 (0) 1 : 0.032 0.007 0.946 0.014
24 24 (0) 1 : 0.010 0.006 0.973 0.011
25 25 (0) 1 : 0.011 0.008 0.608 0.373
26 26 (0) 1 : 0.010 0.006 0.971 0.013
27 27 (0) 1 : 0.013 0.006 0.972 0.009
28 28 (0) 1 : 0.015 0.013 0.960 0.012
29 29 (0) 1 : 0.013 0.007 0.970 0.010
30 30 (0) 1 : 0.013 0.017 0.932 0.038
31 31 (0) 1 : 0.042 0.263 0.139 0.556
32 32 (0) 1 : 0.011 0.008 0.973 0.009
33 33 (0) 1 : 0.017 0.018 0.914 0.051
34 34 (0) 1 : 0.332 0.011 0.523 0.134
35 35 (0) 1 : 0.651 0.021 0.254 0.074
36 36 (0) 1 : 0.022 0.009 0.953 0.017
37 37 (0) 1 : 0.010 0.006 0.975 0.010
38 38 (0) 1 : 0.016 0.284 0.688 0.013
39 39 (0) 1 : 0.027 0.011 0.937 0.025
40 40 (0) 1 : 0.013 0.007 0.971 0.010
41 41 (0) 1 : 0.013 0.006 0.970 0.011
42 42 (0) 1 : 0.012 0.008 0.971 0.009
43 43 (0) 1 : 0.023 0.013 0.928 0.036
44 44 (0) 1 : 0.010 0.008 0.975 0.008
45 45 (0) 1 : 0.025 0.012 0.924 0.038
46 46 (0) 1 : 0.012 0.006 0.973 0.008
47 47 (0) 1 : 0.015 0.007 0.957 0.021
48 48 (0) 1 : 0.011 0.008 0.971 0.009
49 49 (0) 1 : 0.010 0.007 0.974 0.009
50 50 (0) 1 : 0.979 0.007 0.006 0.008
51 51 (0) 1 : 0.979 0.007 0.006 0.008
52 52 (0) 1 : 0.980 0.007 0.005 0.008
53 53 (0) 1 : 0.980 0.007 0.006 0.008
54 54 (0) 1 : 0.017 0.008 0.099 0.876
55 55 (0) 1 : 0.016 0.007 0.096 0.881
56 56 (0) 1 : 0.015 0.007 0.101 0.877
57 57 (0) 1 : 0.013 0.007 0.085 0.895
58 58 (0) 1 : 0.011 0.972 0.011 0.005
59 59 (0) 1 : 0.014 0.956 0.014 0.016
60 60 (0) 1 : 0.044 0.898 0.011 0.047
61 61 (0) 1 : 0.038 0.930 0.011 0.021
62 62 (0) 1 : 0.005 0.980 0.008 0.007
63 63 (0) 1 : 0.035 0.858 0.088 0.019
64 64 (0) 1 : 0.005 0.007 0.982 0.006
65 65 (16) 1 : 0.065 0.024 0.819 0.092
66 66 (0) 1 : 0.164 0.012 0.811 0.013
67 67 (16) 1 : 0.022 0.029 0.935 0.014
68 68 (16) 1 : 0.011 0.038 0.941 0.009
69 69 (0) 1 : 0.152 0.007 0.803 0.038
70 70 (0) 1 : 0.079 0.006 0.890 0.025
71 71 (0) 1 : 0.032 0.021 0.920 0.027
72 72 (0) 2 : 0.005 0.980 0.005 0.010
73 73 (0) 2 : 0.005 0.977 0.006 0.012
74 74 (16) 3 : 0.435 0.018 0.061 0.485
75 75 (0) 3 : 0.975 0.006 0.009 0.009
76 76 (0) 3 : 0.969 0.007 0.008 0.016
77 77 (0) 3 : 0.777 0.142 0.035 0.047
78 78 (16) 3 : 0.974 0.006 0.008 0.012
79 79 (16) 3 : 0.959 0.008 0.017 0.016
80 80 (0) 3 : 0.981 0.006 0.006 0.007
81 81 (0) 3 : 0.919 0.056 0.012 0.013
82 82 (33) 3 : 0.253 0.139 0.486 0.122
83 83 (0) 3 : 0.976 0.006 0.008 0.010
84 84 (0) 3 : 0.974 0.007 0.010 0.009
85 85 (0) 3 : 0.972 0.007 0.012 0.009
86 86 (33) 3 : 0.936 0.039 0.012 0.014
87 87 (0) 3 : 0.729 0.169 0.024 0.078
88 88 (33) 3 : 0.008 0.046 0.103 0.843
89 89 (0) 3 : 0.976 0.007 0.011 0.006
90 90 (16) 3 : 0.971 0.007 0.012 0.010
91 91 (0) 3 : 0.808 0.015 0.072 0.105
92 92 (0) 3 : 0.413 0.088 0.481 0.018
93 93 (0) 3 : 0.969 0.007 0.013 0.012
94 94 (16) 3 : 0.971 0.012 0.010 0.007
95 95 (0) 3 : 0.967 0.009 0.014 0.010
96 96 (16) 3 : 0.973 0.007 0.013 0.008
97 97 (0) 3 : 0.778 0.016 0.010 0.196
98 98 (16) 3 : 0.372 0.058 0.014 0.556
99 99 (16) 3 : 0.977 0.006 0.009 0.007
100 100 (0) 3 : 0.968 0.010 0.009 0.013
101 101 (16) 3 : 0.150 0.005 0.008 0.836
102 102 (0) 3 : 0.863 0.109 0.010 0.018
103 103 (0) 3 : 0.970 0.007 0.013 0.010
104 104 (0) 3 : 0.964 0.012 0.012 0.013
105 105 (0) 3 : 0.907 0.042 0.024 0.026
106 106 (0) 3 : 0.856 0.030 0.030 0.084
107 107 (0) 3 : 0.970 0.008 0.013 0.009
108 108 (0) 3 : 0.867 0.014 0.077 0.041
109 109 (0) 3 : 0.974 0.006 0.010 0.009
110 110 (0) 3 : 0.974 0.007 0.007 0.012
111 111 (0) 3 : 0.658 0.011 0.038 0.292
112 112 (0) 3 : 0.591 0.013 0.020 0.376
113 113 (0) 3 : 0.590 0.011 0.018 0.381
114 114 (0) 3 : 0.480 0.006 0.015 0.500
115 115 (0) 3 : 0.467 0.007 0.008 0.518
116 116 (0) 3 : 0.972 0.006 0.011 0.011
117 117 (0) 3 : 0.974 0.006 0.009 0.010
118 118 (0) 3 : 0.970 0.010 0.011 0.009
119 119 (0) 3 : 0.971 0.006 0.012 0.011
120 120 (0) 3 : 0.974 0.006 0.010 0.011
121 121 (0) 3 : 0.972 0.006 0.010 0.012
122 122 (0) 3 : 0.966 0.009 0.016 0.009
123 123 (0) 3 : 0.972 0.009 0.010 0.008
124 124 (0) 3 : 0.972 0.009 0.011 0.008
125 125 (0) 3 : 0.969 0.011 0.011 0.010
126 126 (0) 3 : 0.967 0.010 0.012 0.011
127 127 (0) 3 : 0.968 0.010 0.012 0.009
128 128 (0) 3 : 0.966 0.010 0.014 0.009
129 129 (0) 3 : 0.032 0.087 0.809 0.071
130 130 (0) 3 : 0.100 0.851 0.037 0.011
131 131 (66) 3 : 0.023 0.810 0.120 0.047
132 132 (83) 3 : 0.385 0.055 0.086 0.473
133 133 (0) 3 : 0.263 0.716 0.009 0.011
134 134 (0) 3 : 0.009 0.233 0.734 0.025
135 135 (16) 3 : 0.028 0.058 0.895 0.020
136 136 (33) 3 : 0.019 0.069 0.497 0.415
137 137 (0) 4 : 0.016 0.961 0.012 0.011
138 138 (0) 4 : 0.007 0.981 0.006 0.005
139 139 (0) 4 : 0.014 0.954 0.008 0.024
140 140 (0) 4 : 0.007 0.975 0.012 0.005
141 141 (0) 4 : 0.005 0.980 0.009 0.006
142 142 (0) 4 : 0.005 0.984 0.006 0.006
143 143 (0) 4 : 0.018 0.940 0.023 0.019
144 144 (0) 4 : 0.032 0.876 0.075 0.017
145 145 (33) 5 : 0.016 0.058 0.022 0.905
146 146 (50) 5 : 0.016 0.058 0.011 0.915
147 147 (0) 5 : 0.007 0.977 0.008 0.009
148 148 (0) 5 : 0.007 0.007 0.980 0.006
149 149 (83) 6 : 0.319 0.030 0.539 0.112
150 150 (33) 7 : 0.017 0.879 0.050 0.054
151 151 (33) 7 : 0.014 0.921 0.015 0.049
152 152 (0) 8 : 0.011 0.047 0.915 0.026
153 153 (0) 8 : 0.452 0.111 0.412 0.026
154 154 (0) 9 : 0.007 0.980 0.008 0.005
155 155 (0) 10 : 0.044 0.818 0.013 0.125
156 156 (0) 10 : 0.021 0.914 0.056 0.010
157 157 (16) 10 : 0.039 0.885 0.008 0.068
158 158 (0) 10 : 0.600 0.293 0.093 0.014
159 159 (50) 11 : 0.014 0.011 0.011 0.963
160 160 (33) 12 : 0.011 0.011 0.007 0.971
161 161 (0) 13 : 0.908 0.007 0.024 0.061
162 162 (0) 13 : 0.928 0.007 0.019 0.046
163 163 (0) 13 : 0.916 0.008 0.019 0.056
164 164 (0) 13 : 0.923 0.007 0.018 0.053
165 165 (0) 13 : 0.930 0.008 0.016 0.046
166 166 (0) 13 : 0.897 0.007 0.027 0.069
167 167 (0) 13 : 0.932 0.007 0.014 0.046
168 168 (0) 13 : 0.922 0.008 0.019 0.051
169 169 (0) 13 : 0.969 0.007 0.014 0.010
170 170 (0) 13 : 0.967 0.006 0.015 0.011
171 171 (0) 13 : 0.012 0.006 0.006 0.975
172 172 (0) 13 : 0.970 0.006 0.009 0.014
173 173 (0) 13 : 0.861 0.021 0.017 0.100
174 174 (0) 13 : 0.014 0.007 0.007 0.972
175 175 (0) 13 : 0.017 0.008 0.007 0.967
176 176 (0) 13 : 0.016 0.007 0.006 0.971
177 177 (33) 13 : 0.014 0.331 0.009 0.645
178 178 (0) 14 : 0.835 0.139 0.014 0.012
179 179 (0) 14 : 0.843 0.128 0.018 0.010
180 180 (0) 15 : 0.017 0.961 0.009 0.013
181 181 (0) 15 : 0.011 0.957 0.024 0.008
182 182 (0) 15 : 0.005 0.941 0.005 0.050
183 183 (0) 15 : 0.007 0.945 0.005 0.043
184 184 (0) 15 : 0.008 0.980 0.007 0.005
185 185 (0) 15 : 0.006 0.982 0.007 0.006
186 186 (0) 15 : 0.004 0.985 0.005 0.006
187 187 (0) 15 : 0.008 0.976 0.010 0.006
188 188 (0) 15 : 0.010 0.007 0.010 0.973
189 189 (0) 15 : 0.012 0.007 0.033 0.948
190 190 (0) 15 : 0.011 0.007 0.032 0.949
191 191 (0) 15 : 0.013 0.007 0.030 0.950
192 192 (0) 15 : 0.012 0.008 0.035 0.945
193 193 (0) 15 : 0.016 0.937 0.031 0.016
194 194 (0) 15 : 0.008 0.976 0.011 0.006
195 195 (0) 15 : 0.021 0.038 0.929 0.012
196 196 (0) 15 : 0.027 0.420 0.476 0.078
197 197 (0) 15 : 0.026 0.182 0.747 0.045
198 198 (0) 15 : 0.056 0.144 0.520 0.281
199 199 (0) 15 : 0.075 0.137 0.393 0.395
200 200 (0) 15 : 0.009 0.014 0.964 0.013
201 201 (0) 15 : 0.026 0.464 0.399 0.110
202 202 (0) 15 : 0.011 0.554 0.394 0.041
203 203 (0) 15 : 0.011 0.081 0.796 0.112
204 204 (16) 15 : 0.044 0.695 0.214 0.047
205 205 (16) 15 : 0.015 0.047 0.873 0.064
206 206 (0) 15 : 0.074 0.577 0.017 0.332
207 207 (0) 15 : 0.006 0.980 0.008 0.006
208 208 (0) 15 : 0.009 0.975 0.011 0.005
209 209 (0) 15 : 0.067 0.678 0.235 0.019
210 210 (0) 15 : 0.097 0.694 0.144 0.065
211 211 (0) 15 : 0.104 0.755 0.094 0.046
212 212 (0) 15 : 0.024 0.011 0.916 0.048
213 213 (0) 15 : 0.008 0.085 0.854 0.053
214 214 (0) 16 : 0.004 0.983 0.007 0.006
215 215 (0) 16 : 0.008 0.964 0.010 0.019
216 216 (0) 16 : 0.018 0.379 0.013 0.589
217 217 (33) 17 : 0.026 0.011 0.013 0.951
218 218 (33) 17 : 0.023 0.012 0.012 0.953
219 219 (50) 17 : 0.020 0.010 0.012 0.959
220 220 (33) 18 : 0.008 0.048 0.092 0.852
221 221 (33) 18 : 0.007 0.007 0.021 0.965
222 222 (33) 19 : 0.009 0.008 0.007 0.976
223 223 (33) 19 : 0.008 0.007 0.008 0.977
224 224 (0) 20 : 0.008 0.005 0.980 0.007
225 225 (0) 21 : 0.009 0.957 0.016 0.018
226 226 (0) 21 : 0.008 0.955 0.007 0.029
227 227 (0) 21 : 0.022 0.964 0.007 0.007
228 228 (0) 21 : 0.022 0.962 0.009 0.008
229 229 (0) 21 : 0.012 0.938 0.007 0.043
230 230 (0) 21 : 0.022 0.958 0.011 0.009
231 231 (0) 21 : 0.005 0.983 0.006 0.006
232 232 (0) 21 : 0.011 0.957 0.017 0.015
1 1 (0) 1 : 0.694 0.164 0.116 0.026
2 2 (0) 1 : 0.019 0.011 0.889 0.081
3 3 (0) 1 : 0.013 0.011 0.899 0.076
4 4 (0) 1 : 0.976 0.010 0.009 0.005
5 5 (0) 1 : 0.908 0.051 0.028 0.013
6 6 (0) 1 : 0.975 0.010 0.010 0.006
7 7 (0) 1 : 0.821 0.039 0.132 0.008
8 8 (0) 1 : 0.977 0.006 0.011 0.006
9 9 (0) 1 : 0.971 0.010 0.012 0.007
10 10 (0) 1 : 0.929 0.013 0.012 0.046
11 11 (0) 1 : 0.975 0.008 0.009 0.007
12 12 (0) 1 : 0.977 0.008 0.009 0.007
13 13 (0) 1 : 0.974 0.009 0.010 0.007
14 14 (0) 1 : 0.969 0.011 0.013 0.006
15 15 (0) 1 : 0.801 0.013 0.021 0.165
16 16 (0) 1 : 0.975 0.009 0.009 0.006
17 17 (0) 1 : 0.975 0.009 0.009 0.008
18 18 (0) 1 : 0.629 0.085 0.150 0.135
19 19 (0) 1 : 0.971 0.011 0.011 0.007
20 20 (0) 1 : 0.974 0.009 0.011 0.006
21 21 (0) 1 : 0.977 0.008 0.009 0.007
22 22 (0) 1 : 0.968 0.009 0.016 0.006
23 23 (0) 1 : 0.942 0.016 0.034 0.008
24 24 (0) 1 : 0.973 0.009 0.012 0.007
25 25 (0) 1 : 0.622 0.357 0.012 0.008
26 26 (0) 1 : 0.971 0.012 0.010 0.006
27 27 (0) 1 : 0.971 0.011 0.012 0.006
28 28 (0) 1 : 0.960 0.010 0.018 0.012
29 29 (0) 1 : 0.971 0.011 0.011 0.006
30 30 (0) 1 : 0.920 0.049 0.015 0.017
31 31 (0) 1 : 0.175 0.532 0.043 0.250
32 32 (0) 1 : 0.971 0.009 0.012 0.008
33 33 (0) 1 : 0.926 0.039 0.015 0.020
34 34 (0) 1 : 0.515 0.171 0.303 0.010
35 35 (0) 1 : 0.232 0.097 0.653 0.018
36 36 (0) 1 : 0.948 0.023 0.019 0.010
37 37 (0) 1 : 0.971 0.011 0.012 0.006
38 38 (0) 1 : 0.681 0.011 0.010 0.298
39 39 (0) 1 : 0.933 0.027 0.026 0.013
40 40 (0) 1 : 0.971 0.010 0.012 0.006
41 41 (0) 1 : 0.971 0.010 0.013 0.006
42 42 (0) 1 : 0.971 0.009 0.012 0.008
43 43 (0) 1 : 0.920 0.044 0.025 0.010
44 44 (0) 1 : 0.973 0.008 0.011 0.007
45 45 (0) 1 : 0.914 0.047 0.025 0.013
46 46 (0) 1 : 0.974 0.009 0.010 0.007
47 47 (0) 1 : 0.954 0.022 0.017 0.008
48 48 (0) 1 : 0.977 0.008 0.009 0.006
49 49 (0) 1 : 0.974 0.008 0.011 0.007
50 50 (0) 1 : 0.006 0.008 0.978 0.008
51 51 (0) 1 : 0.006 0.008 0.978 0.008
52 52 (0) 1 : 0.006 0.007 0.980 0.008
53 53 (0) 1 : 0.006 0.009 0.978 0.007
54 54 (0) 1 : 0.096 0.881 0.016 0.008
55 55 (0) 1 : 0.095 0.883 0.015 0.007
56 56 (0) 1 : 0.103 0.873 0.017 0.007
57 57 (0) 1 : 0.086 0.889 0.017 0.008
58 58 (0) 1 : 0.013 0.006 0.009 0.973
59 59 (0) 1 : 0.014 0.015 0.014 0.958
60 60 (0) 1 : 0.010 0.050 0.040 0.900
61 61 (0) 1 : 0.009 0.016 0.030 0.944
62 62 (0) 1 : 0.007 0.007 0.006 0.980
63 63 (0) 1 : 0.078 0.022 0.028 0.871
64 64 (0) 1 : 0.981 0.006 0.006 0.007
65 65 (16) 1 : 0.802 0.104 0.072 0.022
66 66 (0) 1 : 0.791 0.016 0.181 0.012
67 67 (16) 1 : 0.949 0.010 0.015 0.027
68 68 (16) 1 : 0.926 0.011 0.018 0.046
69 69 (0) 1 : 0.771 0.039 0.184 0.007
70 70 (0) 1 : 0.889 0.021 0.083 0.007
71 71 (0) 1 : 0.920 0.029 0.032 0.019
72 72 (0) 2 : 0.006 0.010 0.004 0.980
73 73 (0) 2 : 0.005 0.011 0.005 0.979
74 74 (16) 3 : 0.052 0.546 0.391 0.010
75 75 (0) 3 : 0.011 0.009 0.974 0.006
76 76 (0) 3 : 0.008 0.016 0.970 0.006
77 77 (0) 3 : 0.033 0.049 0.778 0.140
78 78 (16) 3 : 0.008 0.019 0.967 0.006
79 79 (16) 3 : 0.022 0.016 0.956 0.007
80 80 (0) 3 : 0.006 0.008 0.980 0.007
81 81 (0) 3 : 0.011 0.014 0.934 0.041
82 82 (33) 3 : 0.472 0.173 0.243 0.111
83 83 (0) 3 : 0.008 0.009 0.977 0.006
84 84 (0) 3 : 0.012 0.009 0.972 0.007
85 85 (0) 3 : 0.016 0.008 0.970 0.007
86 86 (33) 3 : 0.013 0.014 0.945 0.028
87 87 (0) 3 : 0.024 0.077 0.734 0.165
88 88 (33) 3 : 0.083 0.873 0.009 0.035
89 89 (0) 3 : 0.012 0.007 0.976 0.006
90 90 (16) 3 : 0.015 0.010 0.968 0.006
91 91 (0) 3 : 0.066 0.103 0.817 0.014
92 92 (0) 3 : 0.471 0.018 0.416 0.094
93 93 (0) 3 : 0.010 0.009 0.975 0.006
94 94 (16) 3 : 0.011 0.006 0.971 0.012
95 95 (0) 3 : 0.014 0.009 0.968 0.010
96 96 (16) 3 : 0.011 0.010 0.972 0.007
97 97 (0) 3 : 0.010 0.192 0.779 0.019
98 98 (16) 3 : 0.020 0.552 0.341 0.087
99 99 (16) 3 : 0.010 0.008 0.976 0.006
100 100 (0) 3 : 0.008 0.011 0.971 0.010
101 101 (16) 3 : 0.007 0.504 0.482 0.007
102 102 (0) 3 : 0.012 0.015 0.853 0.120
103 103 (0) 3 : 0.014 0.011 0.968 0.006
104 104 (0) 3 : 0.012 0.018 0.963 0.008
105 105 (0) 3 : 0.023 0.036 0.907 0.035
106 106 (0) 3 : 0.034 0.089 0.848 0.029
107 107 (0) 3 : 0.013 0.007 0.967 0.013
108 108 (0) 3 : 0.066 0.039 0.882 0.014
109 109 (0) 3 : 0.011 0.009 0.973 0.007
110 110 (0) 3 : 0.009 0.009 0.975 0.007
111 111 (0) 3 : 0.044 0.177 0.765 0.013
112 112 (0) 3 : 0.015 0.411 0.563 0.010
113 113 (0) 3 : 0.020 0.417 0.553 0.009
114 114 (0) 3 : 0.014 0.499 0.481 0.006
115 115 (0) 3 : 0.008 0.549 0.437 0.006
116 116 (0) 3 : 0.011 0.012 0.971 0.007
117 117 (0) 3 : 0.011 0.009 0.974 0.006
118 118 (0) 3 : 0.011 0.009 0.971 0.009
119 119 (0) 3 : 0.012 0.012 0.970 0.006
120 120 (0) 3 : 0.011 0.010 0.973 0.007
121 121 (0) 3 : 0.010 0.012 0.972 0.006
122 122 (0) 3 : 0.015 0.007 0.969 0.009
123 123 (0) 3 : 0.011 0.009 0.970 0.010
124 124 (0) 3 : 0.011 0.010 0.970 0.009
125 125 (0) 3 : 0.010 0.010 0.970 0.009
126 126 (0) 3 : 0.010 0.009 0.972 0.009
127 127 (0) 3 : 0.011 0.008 0.972 0.009
128 128 (0) 3 : 0.013 0.008 0.970 0.010
129 129 (0) 3 : 0.801 0.082 0.024 0.093
130 130 (0) 3 : 0.035 0.013 0.085 0.867
131 131 (66) 3 : 0.082 0.046 0.024 0.849
132 132 (83) 3 : 0.083 0.443 0.414 0.060
133 133 (0) 3 : 0.008 0.010 0.200 0.781
134 134 (0) 3 : 0.729 0.033 0.009 0.230
135 135 (16) 3 : 0.890 0.018 0.031 0.061
136 136 (33) 3 : 0.575 0.332 0.024 0.070
137 137 (0) 4 : 0.008 0.011 0.015 0.966
138 138 (0) 4 : 0.006 0.005 0.007 0.981
139 139 (0) 4 : 0.011 0.021 0.013 0.956
140 140 (0) 4 : 0.015 0.006 0.007 0.973
141 141 (0) 4 : 0.009 0.006 0.005 0.981
142 142 (0) 4 : 0.006 0.006 0.005 0.984
143 143 (0) 4 : 0.021 0.019 0.017 0.943
144 144 (0) 4 : 0.077 0.015 0.030 0.879
145 145 (33) 5 : 0.016 0.932 0.010 0.042
146 146 (50) 5 : 0.011 0.925 0.017 0.047
147 147 (0) 5 : 0.008 0.008 0.008 0.976
148 148 (0) 5 : 0.981 0.007 0.006 0.006
149 149 (83) 6 : 0.535 0.110 0.324 0.032
150 150 (33) 7 : 0.059 0.037 0.012 0.891
151 151 (33) 7 : 0.015 0.052 0.015 0.918
152 152 (0) 8 : 0.927 0.021 0.009 0.044
153 153 (0) 8 : 0.365 0.026 0.454 0.155
154 154 (0) 9 : 0.010 0.004 0.007 0.980
155 155 (0) 10 : 0.011 0.122 0.045 0.823
156 156 (0) 10 : 0.058 0.008 0.018 0.916
157 157 (16) 10 : 0.008 0.072 0.035 0.885
158 158 (0) 10 : 0.086 0.015 0.445 0.454
159 159 (50) 11 : 0.011 0.964 0.014 0.011
160 160 (33) 12 : 0.008 0.974 0.010 0.008
161 161 (0) 13 : 0.018 0.063 0.911 0.007
162 162 (0) 13 : 0.015 0.061 0.917 0.008
163 163 (0) 13 : 0.017 0.052 0.925 0.007
164 164 (0) 13 : 0.019 0.081 0.892 0.008
165 165 (0) 13 : 0.020 0.050 0.923 0.007
166 166 (0) 13 : 0.018 0.071 0.902 0.008
167 167 (0) 13 : 0.018 0.062 0.912 0.007
168 168 (0) 13 : 0.018 0.064 0.910 0.007
169 169 (0) 13 : 0.012 0.009 0.973 0.007
170 170 (0) 13 : 0.013 0.011 0.970 0.005
171 171 (0) 13 : 0.007 0.971 0.016 0.006
172 172 (0) 13 : 0.008 0.020 0.965 0.006
173 173 (0) 13 : 0.019 0.122 0.839 0.020
174 174 (0) 13 : 0.006 0.970 0.017 0.007
175 175 (0) 13 : 0.007 0.970 0.016 0.007
176 176 (0) 13 : 0.007 0.971 0.014 0.007
177 177 (33) 13 : 0.009 0.677 0.014 0.300
178 178 (0) 14 : 0.021 0.011 0.736 0.233
179 179 (0) 14 : 0.026 0.012 0.709 0.253
180 180 (0) 15 : 0.011 0.012 0.017 0.960
181 181 (0) 15 : 0.018 0.008 0.011 0.963
182 182 (0) 15 : 0.005 0.055 0.005 0.936
183 183 (0) 15 : 0.005 0.045 0.006 0.944
184 184 (0) 15 : 0.008 0.005 0.007 0.981
185 185 (0) 15 : 0.006 0.005 0.005 0.984
186 186 (0) 15 : 0.006 0.005 0.005 0.984
187 187 (0) 15 : 0.011 0.006 0.008 0.976
188 188 (0) 15 : 0.011 0.972 0.010 0.007
189 189 (0) 15 : 0.037 0.940 0.014 0.008
190 190 (0) 15 : 0.031 0.948 0.014 0.007
191 191 (0) 15 : 0.037 0.942 0.014 0.007
192 192 (0) 15 : 0.032 0.946 0.014 0.008
193 193 (0) 15 : 0.019 0.015 0.014 0.952
194 194 (0) 15 : 0.011 0.007 0.007 0.976
195 195 (0) 15 : 0.927 0.010 0.022 0.041
196 196 (0) 15 : 0.486 0.077 0.022 0.414
197 197 (0) 15 : 0.751 0.051 0.028 0.170
198 198 (0) 15 : 0.444 0.356 0.051 0.148
199 199 (0) 15 : 0.361 0.419 0.074 0.146
200 200 (0) 15 : 0.967 0.011 0.009 0.012
201 201 (0) 15 : 0.369 0.130 0.021 0.480
202 202 (0) 15 : 0.383 0.036 0.010 0.572
203 203 (0) 15 : 0.822 0.085 0.011 0.082
204 204 (16) 15 : 0.210 0.069 0.031 0.690
205 205 (16) 15 : 0.836 0.100 0.012 0.052
206 206 (0) 15 : 0.016 0.341 0.069 0.573
207 207 (0) 15 : 0.008 0.005 0.005 0.981
208 208 (0) 15 : 0.010 0.006 0.008 0.976
209 209 (0) 15 : 0.183 0.021 0.075 0.721
210 210 (0) 15 : 0.120 0.055 0.097 0.727
211 211 (0) 15 : 0.087 0.047 0.097 0.769
212 212 (0) 15 : 0.917 0.047 0.024 0.013
213 213 (0) 15 : 0.857 0.056 0.009 0.078
214 214 (0) 16 : 0.007 0.006 0.005 0.982
215 215 (0) 16 : 0.008 0.015 0.007 0.969
216 216 (0) 16 : 0.017 0.590 0.020 0.372
217 217 (33) 17 : 0.012 0.951 0.025 0.011
218 218 (33) 17 : 0.013 0.948 0.025 0.013
219 219 (50) 17 : 0.011 0.962 0.017 0.009
220 220 (33) 18 : 0.086 0.857 0.008 0.049
221 221 (33) 18 : 0.024 0.960 0.008 0.007
222 222 (33) 19 : 0.008 0.977 0.008 0.007
223 223 (33) 19 : 0.007 0.977 0.008 0.008
224 224 (0) 20 : 0.981 0.007 0.007 0.005
225 225 (0) 21 : 0.016 0.017 0.009 0.958
226 226 (0) 21 : 0.008 0.035 0.008 0.949
227 227 (0) 21 : 0.007 0.008 0.020 0.965
228 228 (0) 21 : 0.007 0.007 0.022 0.964
229 229 (0) 21 : 0.007 0.042 0.010 0.941
230 230 (0) 21 : 0.011 0.010 0.022 0.958
231 231 (0) 21 : 0.006 0.007 0.005 0.983
232 232 (0) 21 : 0.014 0.016 0.009 0.961
1 1 (0) 1 : 0.024 0.096 0.194 0.687
2 2 (0) 1 : 0.070 0.903 0.012 0.014
3 3 (0) 1 : 0.074 0.900 0.012 0.014
4 4 (0) 1 : 0.006 0.010 0.009 0.975
5 5 (0) 1 : 0.015 0.028 0.070 0.887
6 6 (0) 1 : 0.006 0.011 0.010 0.973
7 7 (0) 1 : 0.009 0.163 0.038 0.790
8 8 (0) 1 : 0.006 0.012 0.008 0.975
9 9 (0) 1 : 0.006 0.012 0.013 0.968
10 10 (0) 1 : 0.052 0.013 0.015 0.920
11 11 (0) 1 : 0.007 0.009 0.008 0.976
12 12 (0) 1 : 0.008 0.009 0.009 0.974
13 13 (0) 1 : 0.008 0.012 0.009 0.972
14 14 (0) 1 : 0.008 0.015 0.013 0.964
15 15 (0) 1 : 0.193 0.021 0.011 0.775
16 16 (0) 1 : 0.007 0.013 0.007 0.973
17 17 (0) 1 : 0.007 0.010 0.010 0.974
18 18 (0) 1 : 0.145 0.158 0.069 0.628
19 19 (0) 1 : 0.008 0.013 0.010 0.968
20 20 (0) 1 : 0.006 0.013 0.013 0.968
21 21 (0) 1 : 0.006 0.011 0.010 0.972
22 22 (0) 1 : 0.007 0.013 0.009 0.971
23 23 (0) 1 : 0.008 0.038 0.017 0.937
24 24 (0) 1 : 0.006 0.012 0.011 0.970
25 25 (0) 1 : 0.009 0.012 0.371 0.608
26 26 (0) 1 : 0.007 0.010 0.011 0.972
27 27 (0) 1 : 0.007 0.012 0.011 0.970
28 28 (0) 1 : 0.018 0.018 0.019 0.945
29 29 (0) 1 : 0.008 0.012 0.012 0.969
30 30 (0) 1 : 0.026 0.014 0.048 0.912
31 31 (0) 1 : 0.239 0.052 0.541 0.168
32 32 (0) 1 : 0.009 0.011 0.010 0.969
33 33 (0) 1 : 0.024 0.016 0.047 0.914
34 34 (0) 1 : 0.014 0.326 0.153 0.507
35 35 (0) 1 : 0.021 0.662 0.095 0.222
36 36 (0) 1 : 0.010 0.024 0.025 0.941
37 37 (0) 1 : 0.006 0.014 0.012 0.969
38 38 (0) 1 : 0.297 0.016 0.013 0.673
39 39 (0) 1 : 0.017 0.030 0.026 0.928
40 40 (0) 1 : 0.006 0.011 0.011 0.971
41 41 (0) 1 : 0.006 0.013 0.012 0.968
42 42 (0) 1 : 0.009 0.012 0.010 0.969
43 43 (0) 1 : 0.014 0.028 0.043 0.915
44 44 (0) 1 : 0.008 0.009 0.009 0.974
45 45 (0) 1 : 0.014 0.029 0.044 0.913
46 46 (0) 1 : 0.007 0.013 0.009 0.971
47 47 (0) 1 : 0.007 0.017 0.022 0.954
48 48 (0) 1 : 0.007 0.012 0.010 0.970
49 49 (0) 1 : 0.008 0.010 0.009 0.973
50 50 (0) 1 : 0.008 0.976 0.009 0.007
51 51 (0) 1 : 0.008 0.978 0.008 0.006
52 52 (0) 1 : 0.009 0.976 0.009 0.007
53 53 (0) 1 : 0.007 0.977 0.009 0.007
54 54 (0) 1 : 0.008 0.017 0.858 0.118
55 55 (0) 1 : 0.008 0.019 0.861 0.112
56 56 (0) 1 : 0.008 0.019 0.863 0.110
57 57 (0) 1 : 0.008 0.014 0.860 0.118
58 58 (0) 1 : 0.969 0.010 0.006 0.015
59 59 (0) 1 : 0.954 0.015 0.015 0.016
60 60 (0) 1 : 0.897 0.045 0.047 0.011
61 61 (0) 1 : 0.927 0.036 0.025 0.012
62 62 (0) 1 : 0.979 0.006 0.007 0.008
63 63 (0) 1 : 0.857 0.030 0.019 0.094
64 64 (0) 1 : 0.008 0.006 0.007 0.979
65 65 (16) 1 : 0.022 0.080 0.109 0.789
66 66 (0) 1 : 0.011 0.193 0.019 0.777
67 67 (16) 1 : 0.029 0.018 0.012 0.940
68 68 (16) 1 : 0.042 0.013 0.015 0.931
69 69 (0) 1 : 0.008 0.185 0.032 0.775
70 70 (0) 1 : 0.008 0.097 0.027 0.868
71 71 (0) 1 : 0.020 0.040 0.050 0.891
72 72 (0) 2 : 0.977 0.005 0.013 0.006
73 73 (0) 2 : 0.977 0.005 0.012 0.006
74 74 (16) 3 : 0.014 0.404 0.531 0.051
75 75 (0) 3 : 0.006 0.973 0.011 0.010
76 76 (0) 3 : 0.007 0.966 0.018 0.009
77 77 (0) 3 : 0.148 0.775 0.043 0.034
78 78 (16) 3 : 0.008 0.970 0.014 0.008
79 79 (16) 3 : 0.009 0.958 0.015 0.018
80 80 (0) 3 : 0.008 0.978 0.008 0.006
81 81 (0) 3 : 0.057 0.912 0.017 0.014
82 82 (33) 3 : 0.158 0.238 0.130 0.474
83 83 (0) 3 : 0.007 0.974 0.010 0.009
84 84 (0) 3 : 0.007 0.970 0.009 0.013
85 85 (0) 3 : 0.008 0.969 0.009 0.015
86 86 (33) 3 : 0.037 0.935 0.015 0.013
87 87 (0) 3 : 0.190 0.709 0.079 0.022
88 88 (33) 3 : 0.038 0.010 0.848 0.105
89 89 (0) 3 : 0.006 0.975 0.007 0.012
90 90 (16) 3 : 0.007 0.966 0.011 0.016
91 91 (0) 3 : 0.016 0.799 0.108 0.077
92 92 (0) 3 : 0.088 0.411 0.020 0.481
93 93 (0) 3 : 0.008 0.966 0.013 0.013
94 94 (16) 3 : 0.011 0.971 0.008 0.010
95 95 (0) 3 : 0.010 0.967 0.009 0.015
96 96 (16) 3 : 0.007 0.969 0.009 0.015
97 97 (0) 3 : 0.020 0.783 0.189 0.008
98 98 (16) 3 : 0.038 0.308 0.637 0.018
99 99 (16) 3 : 0.007 0.973 0.009 0.012
100 100 (0) 3 : 0.011 0.967 0.012 0.010
101 101 (16) 3 : 0.012 0.625 0.355 0.008
102 102 (0) 3 : 0.119 0.845 0.027 0.010
103 103 (0) 3 : 0.006 0.967 0.012 0.015
104 104 (0) 3 : 0.009 0.964 0.013 0.013
105 105 (0) 3 : 0.035 0.918 0.027 0.020
106 106 (0) 3 : 0.032 0.846 0.082 0.039
107 107 (0) 3 : 0.013 0.964 0.010 0.013
108 108 (0) 3 : 0.018 0.874 0.032 0.076
109 109 (0) 3 : 0.007 0.970 0.010 0.012
110 110 (0) 3 : 0.007 0.971 0.013 0.009
111 111 (0) 3 : 0.016 0.798 0.132 0.054
112 112 (0) 3 : 0.013 0.567 0.399 0.021
113 113 (0) 3 : 0.015 0.582 0.380 0.024
114 114 (0) 3 : 0.007 0.482 0.494 0.018
115 115 (0) 3 : 0.006 0.433 0.552 0.009
116 116 (0) 3 : 0.007 0.971 0.012 0.011
117 117 (0) 3 : 0.007 0.969 0.012 0.013
118 118 (0) 3 : 0.010 0.968 0.010 0.012
119 119 (0) 3 : 0.006 0.970 0.011 0.012
120 120 (0) 3 : 0.006 0.970 0.012 0.012
121 121 (0) 3 : 0.006 0.971 0.013 0.010
122 122 (0) 3 : 0.011 0.963 0.009 0.017
123 123 (0) 3 : 0.010 0.967 0.010 0.013
124 124 (0) 3 : 0.010 0.970 0.009 0.010
125 125 (0) 3 : 0.011 0.968 0.009 0.012
126 126 (0) 3 : 0.011 0.969 0.009 0.011
127 127 (0) 3 : 0.010 0.969 0.009 0.012
128 128 (0) 3 : 0.010 0.964 0.009 0.017
129 129 (0) 3 : 0.091 0.027 0.133 0.748
130 130 (0) 3 : 0.852 0.090 0.016 0.043
131 131 (66) 3 : 0.833 0.028 0.047 0.092
132 132 (83) 3 : 0.062 0.405 0.437 0.096
133 133 (0) 3 : 0.753 0.225 0.011 0.011
134 134 (0) 3 : 0.251 0.009 0.052 0.688
135 135 (16) 3 : 0.060 0.037 0.027 0.876
136 136 (33) 3 : 0.075 0.023 0.309 0.594
137 137 (0) 4 : 0.958 0.018 0.013 0.011
138 138 (0) 4 : 0.979 0.008 0.006 0.007
139 139 (0) 4 : 0.942 0.015 0.032 0.011
140 140 (0) 4 : 0.971 0.008 0.006 0.014
141 141 (0) 4 : 0.979 0.005 0.006 0.010
142 142 (0) 4 : 0.981 0.005 0.006 0.007
143 143 (0) 4 : 0.936 0.019 0.020 0.025
144 144 (0) 4 : 0.852 0.035 0.018 0.095
145 145 (33) 5 : 0.053 0.014 0.922 0.011
146 146 (50) 5 : 0.067 0.017 0.904 0.012
147 147 (0) 5 : 0.974 0.009 0.009 0.008
148 148 (0) 5 : 0.007 0.007 0.007 0.979
149 149 (83) 6 : 0.034 0.334 0.086 0.546
150 150 (33) 7 : 0.821 0.016 0.094 0.069
151 151 (33) 7 : 0.910 0.016 0.055 0.018
152 152 (0) 8 : 0.050 0.012 0.032 0.906
153 153 (0) 8 : 0.103 0.466 0.030 0.400
154 154 (0) 9 : 0.976 0.009 0.005 0.010
155 155 (0) 10 : 0.773 0.044 0.170 0.013
156 156 (0) 10 : 0.895 0.020 0.010 0.076
157 157 (16) 10 : 0.873 0.042 0.076 0.010
158 158 (0) 10 : 0.389 0.498 0.020 0.093
159 159 (50) 11 : 0.013 0.014 0.960 0.013
160 160 (33) 12 : 0.010 0.011 0.971 0.008
161 161 (0) 13 : 0.008 0.924 0.049 0.020
162 162 (0) 13 : 0.008 0.933 0.041 0.018
163 163 (0) 13 : 0.007 0.934 0.038 0.020
164 164 (0) 13 : 0.007 0.932 0.046 0.016
165 165 (0) 13 : 0.008 0.926 0.046 0.020
166 166 (0) 13 : 0.008 0.941 0.035 0.017
167 167 (0) 13 : 0.007 0.925 0.047 0.021
168 168 (0) 13 : 0.008 0.908 0.065 0.019
169 169 (0) 13 : 0.006 0.974 0.008 0.011
170 170 (0) 13 : 0.006 0.969 0.012 0.013
171 171 (0) 13 : 0.007 0.016 0.971 0.007
172 172 (0) 13 : 0.006 0.966 0.017 0.010
173 173 (0) 13 : 0.022 0.843 0.119 0.017
174 174 (0) 13 : 0.008 0.021 0.963 0.008
175 175 (0) 13 : 0.007 0.021 0.965 0.007
176 176 (0) 13 : 0.008 0.021 0.964 0.007
177 177 (33) 13 : 0.325 0.012 0.652 0.011
178 178 (0) 14 : 0.240 0.727 0.013 0.020
179 179 (0) 14 : 0.235 0.729 0.010 0.026
180 180 (0) 15 : 0.957 0.018 0.016 0.010
181 181 (0) 15 : 0.960 0.011 0.009 0.020
182 182 (0) 15 : 0.923 0.004 0.067 0.005
183 183 (0) 15 : 0.928 0.007 0.060 0.005
184 184 (0) 15 : 0.978 0.007 0.006 0.009
185 185 (0) 15 : 0.981 0.006 0.007 0.006
186 186 (0) 15 : 0.983 0.005 0.006 0.006
187 187 (0) 15 : 0.974 0.009 0.006 0.011
188 188 (0) 15 : 0.009 0.010 0.970 0.011
189 189 (0) 15 : 0.008 0.015 0.934 0.043
190 190 (0) 15 : 0.008 0.016 0.928 0.049
191 191 (0) 15 : 0.009 0.016 0.933 0.042
192 192 (0) 15 : 0.008 0.014 0.939 0.039
193 193 (0) 15 : 0.934 0.020 0.022 0.024
194 194 (0) 15 : 0.972 0.006 0.008 0.013
195 195 (0) 15 : 0.033 0.025 0.016 0.926
196 196 (0) 15 : 0.408 0.030 0.076 0.486
197 197 (0) 15 : 0.198 0.032 0.089 0.682
198 198 (0) 15 : 0.138 0.040 0.397 0.425
199 199 (0) 15 : 0.103 0.071 0.451 0.376
200 200 (0) 15 : 0.015 0.010 0.014 0.962
201 201 (0) 15 : 0.467 0.025 0.127 0.380
202 202 (0) 15 : 0.565 0.009 0.066 0.360
203 203 (0) 15 : 0.081 0.012 0.108 0.799
204 204 (16) 15 : 0.685 0.038 0.090 0.186
205 205 (16) 15 : 0.056 0.015 0.110 0.818
206 206 (0) 15 : 0.557 0.058 0.371 0.014
207 207 (0) 15 : 0.979 0.007 0.006 0.008
208 208 (0) 15 : 0.975 0.008 0.006 0.011
209 209 (0) 15 : 0.686 0.076 0.028 0.211
210 210 (0) 15 : 0.688 0.102 0.069 0.142
211 211 (0) 15 : 0.742 0.129 0.040 0.089
212 212 (0) 15 : 0.012 0.028 0.054 0.905
213 213 (0) 15 : 0.068 0.008 0.090 0.834
214 214 (0) 16 : 0.981 0.006 0.006 0.007
215 215 (0) 16 : 0.961 0.009 0.019 0.010
216 216 (0) 16 : 0.358 0.021 0.608 0.013
217 217 (33) 17 : 0.013 0.025 0.948 0.014
218 218 (33) 17 : 0.012 0.028 0.946 0.014
219 219 (50) 17 : 0.011 0.018 0.960 0.011
220 220 (33) 18 : 0.048 0.009 0.864 0.079
221 221 (33) 18 : 0.008 0.009 0.960 0.023
222 222 (33) 19 : 0.008 0.009 0.976 0.007
223 223 (33) 19 : 0.009 0.010 0.974 0.008
224 224 (0) 20 : 0.006 0.008 0.008 0.979
225 225 (0) 21 : 0.958 0.009 0.016 0.017
226 226 (0) 21 : 0.941 0.009 0.041 0.009
227 227 (0) 21 : 0.962 0.022 0.008 0.008
228 228 (0) 21 : 0.965 0.019 0.008 0.008
229 229 (0) 21 : 0.911 0.013 0.067 0.010
230 230 (0) 21 : 0.959 0.020 0.009 0.011
231 231 (0) 21 : 0.981 0.005 0.008 0.006
232 232 (0) 21 : 0.957 0.010 0.017 0.016
1 1 (0) 1 : 0.156 0.699 0.124 0.020
2 2 (0) 1 : 0.013 0.014 0.903 0.069
3 3 (0) 1 : 0.013 0.012 0.908 0.067
4 4 (0) 1 : 0.009 0.976 0.009 0.006
5 5 (0) 1 : 0.036 0.918 0.032 0.014
6 6 (0) 1 : 0.010 0.974 0.011 0.005
7 7 (0) 1 : 0.043 0.802 0.147 0.009
8 8 (0) 1 : 0.007 0.978 0.011 0.005
9 9 (0) 1 : 0.011 0.970 0.012 0.006
10 10 (0) 1 : 0.013 0.930 0.012 0.045
11 11 (0) 1 : 0.009 0.975 0.008 0.008
12 12 (0) 1 : 0.009 0.976 0.009 0.007
13 13 (0) 1 : 0.010 0.970 0.013 0.006
14 14 (0) 1 : 0.012 0.964 0.017 0.007
15 15 (0) 1 : 0.012 0.772 0.021 0.196
16 16 (0) 1 : 0.009 0.975 0.009 0.006
17 17 (0) 1 : 0.010 0.974 0.009 0.007
18 18 (0) 1 : 0.080 0.617 0.152 0.151
19 19 (0) 1 : 0.009 0.972 0.012 0.006
20 20 (0) 1 : 0.009 0.972 0.012 0.007
21 21 (0) 1 : 0.008 0.973 0.012 0.008
22 22 (0) 1 : 0.009 0.971 0.013 0.006
23 23 (0) 1 : 0.015 0.945 0.032 0.007
24 24 (0) 1 : 0.008 0.974 0.012 0.006
25 25 (0) 1 : 0.372 0.607 0.011 0.010
26 26 (0) 1 : 0.013 0.971 0.010 0.007
27 27 (0) 1 : 0.011 0.972 0.011 0.006
28 28 (0) 1 : 0.010 0.960 0.014 0.016
29 29 (0) 1 : 0.010 0.969 0.013 0.007
30 30 (0) 1 : 0.042 0.923 0.016 0.020
31 31 (0) 1 : 0.515 0.190 0.036 0.259
32 32 (0) 1 : 0.009 0.972 0.011 0.008
33 33 (0) 1 : 0.046 0.919 0.016 0.019
34 34 (0) 1 : 0.153 0.519 0.317 0.011
35 35 (0) 1 : 0.090 0.246 0.642 0.022
36 36 (0) 1 : 0.022 0.951 0.018 0.009
37 37 (0) 1 : 0.011 0.970 0.013 0.007
38 38 (0) 1 : 0.010 0.686 0.011 0.293
39 39 (0) 1 : 0.027 0.930 0.027 0.015
40 40 (0) 1 : 0.011 0.971 0.011 0.007
41 41 (0) 1 : 0.010 0.970 0.014 0.006
42 42 (0) 1 : 0.010 0.974 0.009 0.007
43 43 (0) 1 : 0.042 0.923 0.024 0.012
44 44 (0) 1 : 0.009 0.974 0.010 0.007
45 45 (0) 1 : 0.036 0.928 0.025 0.011
46 46 (0) 1 : 0.009 0.975 0.009 0.007
47 47 (0) 1 : 0.026 0.948 0.019 0.007
48 48 (0) 1 : 0.008 0.975 0.010 0.007
49 49 (0) 1 : 0.008 0.974 0.011 0.007
50 50 (0) 1 : 0.008 0.006 0.977 0.009
51 51 (0) 1 : 0.009 0.006 0.978 0.008
52 52 (0) 1 : 0.009 0.006 0.978 0.007
53 53 (0) 1 : 0.008 0.006 0.978 0.008
54 54 (0) 1 : 0.867 0.110 0.017 0.006
55 55 (0) 1 : 0.875 0.103 0.015 0.007
56 56 (0) 1 : 0.874 0.102 0.017 0.007
57 57 (0) 1 : 0.898 0.079 0.015 0.008
58 58 (0) 1 : 0.005 0.013 0.010 0.972
59 59 (0) 1 : 0.017 0.016 0.014 0.953
60 60 (0) 1 : 0.052 0.010 0.043 0.894
61 61 (0) 1 : 0.019 0.013 0.038 0.930
62 62 (0) 1 : 0.008 0.007 0.006 0.979
63 63 (0) 1 : 0.020 0.082 0.026 0.873
64 64 (0) 1 : 0.006 0.983 0.005 0.006
65 65 (16) 1 : 0.121 0.782 0.070 0.027
66 66 (0) 1 : 0.015 0.790 0.183 0.012
67 67 (16) 1 : 0.011 0.939 0.018 0.031
68 68 (16) 1 : 0.013 0.940 0.014 0.033
69 69 (0) 1 : 0.032 0.781 0.180 0.008
70 70 (0) 1 : 0.025 0.889 0.079 0.006
71 71 (0) 1 : 0.025 0.917 0.038 0.020
72 72 (0) 2 : 0.011 0.006 0.005 0.978
73 73 (0) 2 : 0.011 0.005 0.005 0.979
74 74 (16) 3 : 0.487 0.073 0.420 0.020
75 75 (0) 3 : 0.010 0.010 0.975 0.006
76 76 (0) 3 : 0.015 0.009 0.970 0.006
77 77 (0) 3 : 0.061 0.032 0.772 0.135
78 78 (16) 3 : 0.016 0.008 0.969 0.006
79 79 (16) 3 : 0.014 0.020 0.959 0.007
80 80 (0) 3 : 0.007 0.006 0.979 0.007
81 81 (0) 3 : 0.015 0.011 0.911 0.063
82 82 (33) 3 : 0.112 0.477 0.247 0.165
83 83 (0) 3 : 0.008 0.008 0.978 0.006
84 84 (0) 3 : 0.009 0.012 0.972 0.007
85 85 (0) 3 : 0.008 0.014 0.971 0.007
86 86 (33) 3 : 0.015 0.011 0.935 0.040
87 87 (0) 3 : 0.066 0.020 0.734 0.181
88 88 (33) 3 : 0.842 0.105 0.009 0.044
89 89 (0) 3 : 0.008 0.011 0.975 0.006
90 90 (16) 3 : 0.010 0.014 0.971 0.006
91 91 (0) 3 : 0.108 0.068 0.809 0.014
92 92 (0) 3 : 0.018 0.479 0.415 0.087
93 93 (0) 3 : 0.011 0.010 0.971 0.008
94 94 (16) 3 : 0.007 0.012 0.971 0.011
95 95 (0) 3 : 0.010 0.015 0.965 0.011
96 96 (16) 3 : 0.009 0.012 0.972 0.007
97 97 (0) 3 : 0.191 0.009 0.783 0.017
98 98 (16) 3 : 0.587 0.016 0.351 0.046
99 99 (16) 3 : 0.008 0.010 0.975 0.007
100 100 (0) 3 : 0.010 0.010 0.970 0.010
101 101 (16) 3 : 0.764 0.009 0.219 0.007
102 102 (0) 3 : 0.016 0.010 0.867 0.107
103 103 (0) 3 : 0.010 0.015 0.969 0.006
104 104 (0) 3 : 0.014 0.012 0.963 0.010
105 105 (0) 3 : 0.030 0.024 0.913 0.033
106 106 (0) 3 : 0.077 0.027 0.866 0.030
107 107 (0) 3 : 0.010 0.011 0.967 0.011
108 108 (0) 3 : 0.043 0.073 0.867 0.017
109 109 (0) 3 : 0.009 0.010 0.974 0.006
110 110 (0) 3 : 0.011 0.008 0.973 0.008
111 111 (0) 3 : 0.264 0.029 0.695 0.013
112 112 (0) 3 : 0.377 0.020 0.592 0.011
113 113 (0) 3 : 0.375 0.021 0.591 0.013
114 114 (0) 3 : 0.491 0.018 0.484 0.007
115 115 (0) 3 : 0.530 0.008 0.454 0.007
116 116 (0) 3 : 0.011 0.012 0.972 0.006
117 117 (0) 3 : 0.014 0.012 0.968 0.005
118 118 (0) 3 : 0.009 0.011 0.970 0.010
119 119 (0) 3 : 0.013 0.011 0.970 0.006
120 120 (0) 3 : 0.011 0.010 0.973 0.006
121 121 (0) 3 : 0.012 0.010 0.971 0.007
122 122 (0) 3 : 0.008 0.015 0.967 0.010
123 123 (0) 3 : 0.009 0.010 0.971 0.010
124 124 (0) 3 : 0.010 0.010 0.970 0.010
125 125 (0) 3 : 0.010 0.010 0.969 0.011
126 126 (0) 3 : 0.010 0.010 0.969 0.011
127 127 (0) 3 : 0.011 0.010 0.969 0.010
128 128 (0) 3 : 0.010 0.014 0.966 0.010
129 129 (0) 3 : 0.064 0.829 0.029 0.079
130 130 (0) 3 : 0.015 0.031 0.095 0.859
131 131 (66) 3 : 0.057 0.098 0.024 0.821
132 132 (83) 3 : 0.463 0.083 0.391 0.063
133 133 (0) 3 : 0.009 0.009 0.239 0.743
134 134 (0) 3 : 0.030 0.725 0.009 0.236
135 135 (16) 3 : 0.021 0.903 0.029 0.047
136 136 (33) 3 : 0.331 0.584 0.025 0.060
137 137 (0) 4 : 0.013 0.009 0.017 0.961
138 138 (0) 4 : 0.006 0.006 0.008 0.980
139 139 (0) 4 : 0.023 0.008 0.015 0.954
140 140 (0) 4 : 0.007 0.015 0.007 0.971
141 141 (0) 4 : 0.006 0.008 0.004 0.981
142 142 (0) 4 : 0.005 0.006 0.005 0.984
[truncated: 90 more rows]

## Sheet: Popfile
B. Popfile
1:	0.118 0.106 0.776	71
2:	0.005 0.989 0.006	2
3:	0.823 0.089 0.088	63
4:	0.011 0.969 0.019	8
5:	0.152 0.517 0.331	4
6:	0.264 0.034 0.702	1
7:	0.018 0.958 0.024	2
8:	0.270 0.092 0.639	2
9:	0.007 0.985 0.008	1
10:	0.080 0.882 0.038	4
11:	0.623 0.339 0.038	1
12:	0.777 0.208 0.015	1
13:	0.922 0.063 0.015	17
14:	0.382 0.572 0.045	2
15:	0.040 0.520 0.439	34
16:	0.059 0.919 0.022	3
17:	0.906 0.041 0.053	3
18:	0.015 0.124 0.861	2
19:	0.621 0.366 0.012	2
20:	0.007 0.005 0.988	1
21:	0.011 0.979 0.010	8
1:	0.775 0.106 0.119	71
2:	0.006 0.989 0.005	2
3:	0.088 0.092 0.820	63
4:	0.020 0.968 0.012	8
5:	0.340 0.523 0.137	4
6:	0.670 0.032 0.298	1
7:	0.027 0.953 0.019	2
8:	0.649 0.081 0.270	2
9:	0.009 0.983 0.008	1
10:	0.040 0.883 0.077	4
11:	0.038 0.450 0.512	1
12:	0.015 0.311 0.675	1
13:	0.017 0.065 0.918	17
14:	0.051 0.525 0.424	2
15:	0.439 0.519 0.041	34
16:	0.022 0.928 0.051	3
17:	0.069 0.052 0.879	3
18:	0.815 0.168 0.017	2
19:	0.016 0.643 0.341	2
20:	0.988 0.005 0.007	1
21:	0.011 0.977 0.013	8
1:	0.106 0.116 0.778	71
2:	0.989 0.005 0.006	2
3:	0.091 0.821 0.088	63
4:	0.970 0.011 0.018	8
5:	0.533 0.150 0.316	4
6:	0.043 0.311 0.646	1
7:	0.965 0.015 0.019	2
8:	0.087 0.278 0.635	2
9:	0.986 0.006 0.008	1
10:	0.897 0.069 0.034	4
11:	0.442 0.511 0.046	1
12:	0.264 0.721 0.015	1
13:	0.064 0.922 0.014	17
14:	0.592 0.365 0.043	2
15:	0.523 0.040 0.437	34
16:	0.925 0.056 0.019	3
17:	0.061 0.892 0.047	3
18:	0.156 0.015 0.829	2
19:	0.666 0.313 0.021	2
20:	0.004 0.008 0.988	1
21:	0.978 0.012 0.010	8
1:	0.777 0.118 0.105	71
2:	0.007 0.005 0.988	2
3:	0.090 0.821 0.089	63
4:	0.021 0.012 0.967	8
5:	0.328 0.164 0.509	4
6:	0.662 0.305 0.033	1
7:	0.024 0.017 0.958	2
8:	0.636 0.276 0.087	2
9:	0.009 0.007 0.984	1
10:	0.044 0.094 0.862	4
11:	0.030 0.584 0.386	1
12:	0.011 0.765 0.223	1
13:	0.015 0.921 0.064	17
14:	0.042 0.485 0.473	2
15:	0.442 0.041 0.516	34
16:	0.021 0.058 0.921	3
17:	0.062 0.886 0.052	3
18:	0.823 0.017 0.161	2
19:	0.014 0.568 0.417	2
20:	0.989 0.007 0.005	1
21:	0.011 0.012 0.977	8
1:	0.106 0.119 0.775	71
2:	0.988 0.006 0.006	2
3:	0.089 0.821 0.090	63
4:	0.967 0.012 0.021	8
5:	0.530 0.156 0.314	4
6:	0.031 0.278 0.692	1
7:	0.964 0.018 0.017	2
8:	0.094 0.249 0.657	2
9:	0.986 0.007 0.008	1
10:	0.882 0.079 0.039	4
11:	0.370 0.594 0.036	1
12:	0.228 0.758 0.014	1
13:	0.064 0.921 0.015	17
14:	0.567 0.378 0.055	2
15:	0.521 0.041 0.439	34
16:	0.925 0.056 0.018	3
17:	0.048 0.890 0.062	3
18:	0.169 0.017 0.814	2
19:	0.536 0.449 0.014	2
20:	0.005 0.008 0.987	1
21:	0.978 0.012 0.010	8
1:	0.105 0.117 0.779	71
2:	0.990 0.005 0.005	2
3:	0.092 0.820 0.088	63
4:	0.967 0.012 0.021	8
5:	0.542 0.130 0.327	4
6:	0.033 0.284 0.683	1
7:	0.966 0.016 0.018	2
8:	0.090 0.253 0.656	2
9:	0.983 0.007 0.010	1
10:	0.847 0.113 0.040	4
11:	0.459 0.494 0.047	1
12:	0.292 0.691 0.017	1
13:	0.065 0.919 0.017	17
14:	0.371 0.593 0.036	2
15:	0.514 0.040 0.447	34
16:	0.931 0.047 0.021	3
17:	0.059 0.879 0.062	3
18:	0.148 0.015 0.837	2
19:	0.712 0.273 0.015	2
20:	0.005 0.007 0.988	1
21:	0.978 0.012 0.010	8
1:	0.779 0.104 0.117	71
2:	0.005 0.989 0.005	2
3:	0.087 0.090 0.823	63
4:	0.021 0.967 0.012	8
5:	0.338 0.504 0.158	4
6:	0.663 0.034 0.303	1
7:	0.019 0.966 0.015	2
8:	0.637 0.085 0.278	2
9:	0.008 0.986 0.006	1
10:	0.038 0.867 0.095	4
11:	0.039 0.379 0.582	1
12:	0.015 0.213 0.772	1
13:	0.015 0.063 0.921	17
14:	0.046 0.464 0.490	2
15:	0.439 0.520 0.041	34
16:	0.021 0.924 0.054	3
17:	0.074 0.053 0.873	3
18:	0.826 0.157 0.017	2
19:	0.012 0.512 0.476	2
20:	0.987 0.005 0.008	1
21:	0.010 0.978 0.012	8
1:	0.106 0.118 0.776	71
2:	0.989 0.005 0.006	2
3:	0.093 0.819 0.088	63
4:	0.969 0.012 0.019	8
5:	0.550 0.127 0.324	4
6:	0.033 0.304 0.662	1
7:	0.949 0.015 0.036	2
8:	0.106 0.262 0.633	2
9:	0.984 0.007 0.009	1
10:	0.860 0.102 0.038	4
11:	0.519 0.444 0.037	1
12:	0.351 0.632 0.017	1
13:	0.065 0.919 0.016	17
14:	0.429 0.530 0.041	2
15:	0.522 0.041 0.438	34
16:	0.941 0.040 0.019	3
17:	0.061 0.873 0.066	3
18:	0.163 0.015 0.822	2
19:	0.772 0.212 0.016	2
20:	0.005 0.007 0.988	1
21:	0.978 0.011 0.010	8
1:	0.105 0.776 0.120	71
2:	0.989 0.006 0.005	2
3:	0.091 0.089 0.820	63
4:	0.966 0.022 0.012	8
5:	0.543 0.328 0.129	4
6:	0.038 0.663 0.299	1
7:	0.964 0.019 0.017	2
8:	0.088 0.645 0.267	2
9:	0.984 0.009 0.007	1
10:	0.855 0.042 0.103	4
11:	0.493 0.039 0.468	1
12:	0.321 0.018 0.661	1
13:	0.065 0.016 0.919	17
14:	0.414 0.036 0.551	2
15:	0.516 0.442 0.042	34
16:	0.938 0.018 0.044	3
17:	0.077 0.073 0.850	3
18:	0.169 0.818 0.013	2
19:	0.707 0.016 0.277	2
20:	0.005 0.987 0.008	1
21:	0.977 0.010 0.013	8
